# Supplementary material for: Whole-Transcriptome Analysis of Verocytotoxigenic Escherichia coli O157:H7 (Sakai) Suggests Plant-Species-Specific Metabolic Responses on Exposure to Spinach and Lettuce Extracts
Source: Front Microbiol. 2016 Jul 12;7:1088. doi: 10.3389/fmicb.2016.01088 (PMC4940412; doi:10.3389/fmicb.2016.01088)
Supplement: Supplementary file 3 [file Table_1.XLSX]

## Sheet: Legend
LEGEND
Table 1:	Fold-change values for all genes that were significantly differentially expressed compared to the control, listed by treatment type. Blanks = no significant change.
Temperature	1 hr temperature difference, growth at 18 relative to growth at 37
Spinach LL	1 hr exposure to spinach leaf lysate relative to minimal medium control
Spinach RE	1 hr exposure to spinach root exudate relative to minimal medium control
Spinach CWPS	1 hr exposure to spinach leaf cell wall polysaccharide relative to the no-plant control extract
Lettuce CWPS	1 hr exposure to lettuce cell wall polysaccharide relative to the no-plant control extract
Notes	The primary expression numbers refer to hybridisation to the probes on the microarray (Systematic number), which is made up of E. coli genes from strains K12 (MG1655), VTEC O157:H7 (EDL933 and Sakai) and uropathogenic (CFT073). The change in expression is given as ’fold-change’ and a short description provided.
Table 2:	GO term enrichment for Biological processes
TEMP	1 hr temperature difference, growth at 18 relative to growth at 37
SpinLL	1 hr exposure to spinach leaf lysate relative to minimal medium control
SpinRE	1 hr exposure to spinach root exudate relative to minimal medium control
SpinCWPS	1 hr exposure to spinach leaf cell wall polysaccharide relative to the no-plant control extract
LettCWPS	1 hr exposure to lettuce cell wall polysaccharide relative to the no-plant control extract
UP	Significantly induced geneset
DOWN	Significantly repressed geneset
Notes	The analysis detail and annotation provided is from Panther

## Sheet: 1 DifferentialExpression
PrimaryAccession	GeneSymbol	Growth_at_18	Spinach_LL	Spinach_RE	Spinach_CWPS	Lettuce_CWPS	Description	ProbeNumber
ECs2098	ECs2098	120.613	-19.1695				glutamate decarboxylase isozyme [ECs2098]	A_07_P054299
b4376	osmY	110.455	-19.0545	4.94793		-35.8354	hyperosmotically inducible periplasmic protein [b4376]	A_07_P017561
Z2215	gadB	104.15	-17.8317				glutamate decarboxylase isozyme [Z2215]	A_07_P048059
c_0659	cusX	81.003	-168.378				Hypothetical protein cusX precursor [c_0659]	A_07_P031298
Z4426	ygjG	62.416	-12.2638			-15.2639	probable ornithine aminotransferase [Z4426]	A_07_P051806
Z2229	Z2229	59.301	-18.9586			-52.7759	orf Unknown function [Z2229]	A_07_P048548
ECs2085	ECs2085	57.7403	-17.4051			-53.7808	hypothetical protein [ECs2085]	A_07_P058923
b4045	yjbJ	57.0527	-11.0934	5.92403			orf, hypothetical protein [b4045]	A_07_P008870
b0574	cusB	56.3179	-56.8143				putative resistance protein [b0574]	A_07_P016631
c_1914		56.2669	-18.0375	4.46754		-55.8052	Bdm protein [c_1914]	A_07_P035485
b0344	lacZ	55.1703	-77.9802	-80.3934	2.37167		beta-D-galactosidase [b0344]	A_07_P008412
ECs3955	ECs3955	51.5587	-12.638			-14.7581	probable ornithine aminotransferase [ECs3955]	A_07_P062836
b1481	bdm	51.0137	-16.4144			-45.5836	orf, hypothetical protein [b1481]	A_07_P009495
b1478	adhP	50.697	-5.32495				alcohol dehydrogenase [b1478]	A_07_P009481
c_3827		47.2005	-14.2624				Hypothetical protein [c_3827]	A_07_P034018
b3574	yiaJ	40.8135					putative regulator [b3574]	A_07_P007799
b0456	ybaA	35.3459					orf, hypothetical protein [b0456]	A_07_P021388
b0753	ybgS	35.3183	-18.7235	8.30633		-17.0804	putative homeobox protein [b0753]	A_07_P010246
b0343	lacY	34.4053	-30.0676	-21.5679			galactoside permease [b0343]	A_07_P008407
b1387	maoC	29.5232					putative aldehyde dehydrogenase [b1387]	A_07_P014914
ECs1654	ECs1654	27.7859	-32.0823			-70.9134	hypothetical protein [ECs1654]	A_07_P061218
Z1923	Z1923	27.5875	-31.0568	9.07872		-66.0057	unknown protein encoded by prophage CP-933X [Z1923]	A_07_P050693
Z0711	ylcB	27.0609					putative resistance protein [Z0711]	A_07_P051955
b0485	ybaS	26.449	-14.675	3.34326			putative glutaminase [b0485]	A_07_P016211
ECs0610	ECs0610	26.3906	-41.597				putative resistance protein [ECs0610]	A_07_P062985
ECs1875	puuD	25.8282	-25.0335				probable amidotransferase subunit [ECs1875]	A_07_P062775
b2678	proW	25.786					high-affinity transport system for glycine betaine and proline [b2678]	A_07_P001861
b1259	yciG	25.7817	-12.5115			-56.3469	orf, hypothetical protein [b1259]	A_07_P010380
Z3962	Z3962	23.176	-13.745				orf Unknown function [Z3962]	A_07_P043076
ECs1655	ECs1655	23.0931	-18.135	8.85351			hypothetical protein [ECs1655]	A_07_P061221
b0285	yagS	22.496	-14.9481	6.49653			orf, hypothetical protein [b0285]	A_07_P008118
Z1924	Z1924	22.3398	-17.8926	8.19258			unknown protein encoded by prophage CP-933X [Z1924]	A_07_P050696
b2679	proX	21.702	-2.7423	-7.42326			high-affinity transport system for glycine betaine and proline [b2679]	A_07_P001866
b2809	ygdI	21.6262	-15.3159	17.0177		-23.0175	orf, hypothetical protein [b2809]	A_07_P006042
b0286	yagT	21.2681	-10.1512	6.52202			putative xanthine dehydrogenase [b0286]	A_07_P008122
b0812	dps	19.8123	-4.7063				global regulator, starvation conditions [b0812]	A_07_P004515
b1739	osmE	19.397	-14.2814	5.73835			activator of ntrL gene [b1739]	A_07_P018744
ABE-0285089	ytjA	19.1108	-5.75218	8.97852			predicted protein [b4568]	A_07_P010696
c_3792	yqiG	18.9805					Hypothetical outer membrane usher protein yqiG precursor [c_3792]	A_07_P036851
b4149	blc	17.9838	-17.5613	18.0984			outer membrane lipoprotein [b4149]	A_07_P011480
b3514	mdtF	17.9281	-4.91204				putative transport system permease protein [b3514]	A_07_P007501
b0897	ycaC	17.6911	-17.7777				orf, hypothetical protein [b0897]	A_07_P004935
ECs3521	ECs3521	17.6631	-12.8877			-8.8456	hypothetical protein [ECs3521]	A_07_P055974
b2924	mscS	17.6622	-2.86159				putative transport protein [b2924]	A_07_P011767
Z3958	ygaF	17.5137	-12.973				orf, hypothetical protein [Z3958]	A_07_P043074
Z1105	poxB	17.4718	-19.0919	5.34266			pyruvate oxidase [Z1105]	A_07_P046666
b2672	ygaM	17.3529	-22.5516	3.17065			orf, hypothetical protein [b2672]	A_07_P001832
ECs0957	ECs0957	17.1678	-18.1675	5.49687		-9.19368	pyruvate oxidase [ECs0957]	A_07_P057011
b2378	lpxP	16.5625					putative heat shock protein [b2378]	A_07_P014174
b3003	yghA	16.4711	-15.8733	18.059			putative oxidoreductase [b3003]	A_07_P012146
c_4305		16.0516	-3.36852				Hypothetical protein [c_4305]	A_07_P034655
b1732	katE	15.5669	-28.1516	2.87528			catalase; hydroperoxidase HPII [b1732]	A_07_P018708
b3507	dctR	15.2906	-2.89366			-6.17557	orf, hypothetical protein [b3507]	A_07_P007468
b2662	gabT	15.1233	-9.77511				4-aminobutyrate aminotransferase activity [b2662]	A_07_P020162
b1003	yccJ	14.9818	-3.51207	11.9098			orf, hypothetical protein [b1003]	A_07_P001246
b1258	yciF	14.8693	-33.6916				putative structural proteins [b1258]	A_07_P007230
b1300	puuC	14.6523	-22.1774	-4.93175	2.72032		aldehyde dehydrogenase, prefers NADP over NAD [b1300]	A_07_P014482
b3516	gadX	14.5284	-6.34055	7.55095		-26.6368	putative ARAC-type regulatory protein [b3516]	A_07_P007513
b3513	mdtE	14.5217	-3.08247				putative membrane protein [b3513]	A_07_P007496
b0797	rhlE	14.4104	3.4115	-28.4993		4.70306	putative ATP-dependent RNA helicase [b0797]	A_07_P004438
c_4981		14.3739		-3.67597			Putative oxidoreductase [c_4981]	A_07_P037483
Z5613	Z5613	14.3195		-3.79235			putative L-sorbose-1-P-reductase [Z5613]	A_07_P047225
ECs4941	ECs4941	14.2447		-3.90828			putative L-sorbose 1-phosphate dehydrogenase [ECs4941]	A_07_P057980
b3153	yhbO	14.1649	-17.6691	33.4163			orf, hypothetical protein [b3153]	A_07_P000486
Z1922	Z1922	14.1171	-15.8879	9.01494			unknown protein encoded by prophage CP-933X [Z1922]	A_07_P050689
ECs1653	ECs1653	14.0134	-15.2972	9.20125			hypothetical protein [ECs1653]	A_07_P061214
b1724	ydiZ	13.0588	-3.91693	2.69066			orf, hypothetical protein [b1724]	A_07_P018667
c_2589		13.0566					Putative conserved protein [c_2589]	A_07_P032067
b1836	yebV	13.0307	-12.1316				orf, hypothetical protein [b1836]	A_07_P015860
b1784	yeaH	12.912	-14.0496	23.4183		-45.1913	orf, hypothetical protein [b1784]	A_07_P015614
b1482	osmC	12.8055	-10.974				osmotically inducible protein [b1482]	A_07_P009499
b3515	gadW	12.6175	-5.90395			-15.2373	putative ARAC-type regulatory protein [b3515]	A_07_P007508
b2046	wzxC	12.3203					probable export protein [b2046]	A_07_P015549
b1188	ycgB	12.2699	-22.3057	12.6941		-30.9934	putative sporulation protein [b1188]	A_07_P006891
b3362	yhfG	12.235	-7.79459	6.37828		-29.9078	orf, hypothetical protein [b3362]	A_07_P017840
b3004		12.1733	-10.6687	13.0519		-71.9587	orf, hypothetical protein [b3004]	A_07_P012154
ECs2850	ECs2850	12.1379					putative galactokinase [ECs2850]	A_07_P055647
Z0607	ybaT	12.1221	-8.06345	5.71079			putative amino acid/amine transport protein [Z0607]	A_07_P051949
b2663	gabP	11.9742	-8.79254				transport permease protein of gamma-aminobutyrate [b2663]	A_07_P020166
b3491	yhiM	11.9349	-3.87337	7.76223			orf, hypothetical protein [b3491]	A_07_P007391
b4111	proP	11.8399	4.08626				low-affinity transport system; proline permease II [b4111]	A_07_P011292
b3511	hdeD	11.6848					orf, hypothetical protein [b3511]	A_07_P007490
c_4326	yhiW	11.6456					Hypothetical transcriptional regulator yhiW [c_4326]	A_07_P039549
b4030	psiE	11.5568					orf, hypothetical protein [b4030]	A_07_P008791
ECs0539	ECs0539	11.5479	-8.23994	5.63093			putative amino acid/amine transport protein [ECs0539]	A_07_P062979
Z3209	wcaK	11.4733					putative galactokinase [Z3209]	A_07_P045067
c_3207	ygaT	11.1239	-27.7704				Hypothetical protein ygaT [c_3207]	A_07_P041636
Z3252	Z3252	11.0459	-10.2839	17.5068		-16.0008	orf, hypothetical protein [Z3252]	A_07_P052627
ECs4293	ggt	11.0448	-16.5344			-6.18952	gamma-glutamyltranspeptidase [ECs4293]	A_07_P063548
ECs2892	ECs2892	11.0331	-11.6935	16.2499		-16.1117	hypothetical protein [ECs2892]	A_07_P063307
ECs0395	lacA	10.9213	-5.5104	-6.00096			thiogalactoside acetyltransferase [ECs0395]	A_07_P053944
b1444	ydcW	10.8294	-9.2595				putative aldehyde dehydrogenase [b1444]	A_07_P009311
b2266	elaB	10.6375	-13.1388	5.29703			orf, hypothetical protein [b2266]	A_07_P001117
b0572	cusC	10.5778	-8.8035	-6.64551			putative resistance protein [b0572]	A_07_P016623
Z2487	ordL	10.5646	-12.4942		2.1601		probable oxidoreductase [Z2487]	A_07_P052496
b1005		10.5588	-9.12128	13.2714		-56.7705	orf, hypothetical protein [b1005]	A_07_P001260
b1301	puuB	10.3509	-14.1381				probable oxidoreductase [b1301]	A_07_P014490
b1417		10.348	-13.6264			-8.59643	glyceraldehyde 3-phosphate dehydrogenase C, interrupted [b1417]	A_07_P009180
ECs1878	ECs1878	10.309	-18.2878		2.18144		probable oxidoreductase [ECs1878]	A_07_P063146
c_1874		10.2708	-7.79832			-18.8744	Putative conserved protein [c_1874]	A_07_P034855
Z2246	narW	10.2547	-8.57664			-41.5378	cryptic nitrate reductase 2, delta subunit, assembly [Z2246]	A_07_P048079
b1004	wrbA	10.2442	-3.99483	10.7115			trp repressor binding protein; affects association of trp repressor and operator [b1004]	A_07_P001254
ECs2069	ECs2069	10.2437	-8.9057			-42.9345	cryptic nitrate reductase 2 delta subunit [ECs2069]	A_07_P054279
Z5435	fdoH	10.092		-6.34579			formate dehydrogenase-O, iron-sulfur subunit [Z5435]	A_07_P047064
b0790	ybhP	10.0696	-11.2063	3.60098			orf, hypothetical protein [b0790]	A_07_P004404
b2130	yehY	9.9053	-8.11597				putative transport system permease protein [b2130]	A_07_P003412
ECs4819	ECs4819	9.88483		-6.46645			formate dehydrogenase-O iron-sulfur subunit [ECs4819]	A_07_P057834
b0329	yahO	9.87984	-9.37458			-15.9528	orf, hypothetical protein [b0329]	A_07_P008337
b3097	yqjC	9.83921	-9.37661	3.05164			orf, hypothetical protein [b3097]	A_07_P000212
b3098	yqjD	9.74624	-10.6826	3.61169			orf, hypothetical protein [b3098]	A_07_P000219
b0435	bolA	9.7341	-5.71745	6.25433			possible regulator of murein genes [b0435]	A_07_P021288
b1467	narY	9.70824				-64.512	cryptic nitrate reductase 2, beta subunit [b1467]	A_07_P009426
b1897	otsB	9.62683	-8.72262	4.21639			trehalose-6-phosphate phophatase, biosynthetic [b1897]	A_07_P016155
b1646	sodC	9.55252	-6.25415	21.1949			superoxide dismutase precursor [b1646]	A_07_P020863
b2049	cpsB	9.33813					mannose-1-phosphate guanyltransferase [b2049]	A_07_P015565
b4269	yjgB	9.26113	-7.78859				putative oxidoreductase [b4269]	A_07_P003891
b3000		9.21182	-5.99183	5.05555			orf, hypothetical protein [b3000]	A_07_P012133
b3099	yqjE	9.03289	-10.1355	6.12705			orf, hypothetical protein [b3099]	A_07_P000224
b1468	narZ	8.88885	-9.83182			-43.1646	cryptic nitrate reductase 2, alpha subunit [b1468]	A_07_P009431
b2464	talA	8.8358	-16.8807	3.69149			transaldolase A [b2464]	A_07_P013377
b2957	ansB	8.70916		4.37565		-5.97486	periplasmic L-asparaginase II [b2957]	A_07_P011926
b2131	osmF	8.69356	-9.11806	2.66367			putative transport system permease protein [b2131]	A_07_P003416
b2666	yqaE	8.67561	-10.5198	7.9807			orf, hypothetical protein [b2666]	A_07_P020182
ECs2858	ECs2858	8.61983					GDP-D-mannose dehydratase [ECs2858]	A_07_P063301
b0789	ybhO	8.60836	-6.59948	5.77784		-13.0684	putative synthetase [b0789]	A_07_P004398
b2167	fruA	8.59516		5.92631			PTS system, fructose-specific transport protein [b2167]	A_07_P000634
b1743	spy	8.59063	-6.36659	14.1345		-7.80143	periplasmic protein related to spheroblast formation [b1743]	A_07_P018763
b3555	yiaG	8.54074	-15.8593			-26.9836	orf, hypothetical protein [b3555]	A_07_P007703
b0575	cusA	8.52923	-5.70686	-11.8117			putative inner membrane component for iron transport [b0575]	A_07_P016637
Z3217	gmd	8.44024					GDP-D-mannose dehydratase [Z3217]	A_07_P052621
ECs2666	ECs2666	8.40045	-6.32473	4.08751			cytoplasmic alpha-amylase [ECs2666]	A_07_P055169
b1974	yodB	8.35158	-3.69599				putative cytochrome [b1974]	A_07_P015227
b1450	yncC	8.2259	-7.39593			-11.3893	orf, hypothetical protein [b1450]	A_07_P009341
b2255	arnA	8.18426					putative transformylase [b2255]	A_07_P001065
b3892	fdoI	8.17817		-5.95202			formate dehydrogenase, cytochrome B556 [b3892]	A_07_P019239
b2680		8.14729					orf, hypothetical protein [b2680]	A_07_P001871
b1051	msyB	8.12933	-13.3258	3.45838			acidic protein suppresses mutants lacking function of protein export [b1051]	A_07_P001467
b2052	fcl	7.9659					putative nucleotide di-P-sugar epimerase or dehydratase [b2052]	A_07_P003038
b1953	yodD	7.91695	-7.45779	13.6752			orf, hypothetical protein [b1953]	A_07_P015127
b2056	wcaD	7.87919					putative colanic acid polymerase [b2056]	A_07_P003060
b2047	wcaJ	7.87265					putative colanic acid biosynthsis UDP-glucose lipid carrier transferase [b2047]	A_07_P015554
b1783	yeaG	7.86874	-16.9208	25.1993			orf, hypothetical protein [b1783]	A_07_P015610
b0837	yliI	7.81655	-12.9871				putative dehydrogenase [b0837]	A_07_P004637
b1957	yodC	7.78544	-3.13025	3.88204			orf, hypothetical protein [b1957]	A_07_P015144
Z3017	amyA	7.75178	-6.39109	4.13481			cytoplasmic alpha-amylase [Z3017]	A_07_P044659
c_0839		7.72417					Hypothetical protein [c_0839]	A_07_P033441
b1951	rcsA	7.62881					positive regulator for ctr capsule biosynthesis, positive transcription factor [b1951]	A_07_P015117
b3100	yqjK	7.52377	-7.28545	4.83371			orf, hypothetical protein [b3100]	A_07_P000229
ECs0732	ECs0732	7.51026	-9.26749				hypothetical protein [ECs0732]	A_07_P063010
b1599	mdtI	7.48234					possible chaperone [b1599]	A_07_P020626
Z1007	ybhN	7.48204	-5.40928	4.67444			orf, hypothetical protein [Z1007]	A_07_P046569
Z0858	ybgA	7.47716	-8.90618				orf, hypothetical protein [Z0858]	A_07_P051980
b1285	gmr	7.38612					orf, hypothetical protein [b1285]	A_07_P014407
b0384	psiF	7.3753					induced by phosphate starvation [b0384]	A_07_P021034
b3361	fic	7.31381	-5.73503				induced in stationary phase, recognized by rpoS, affects cell division [b3361]	A_07_P017833
ECs2713	ECs2713	7.25053	-2.89864				hypothetical protein [ECs2713]	A_07_P055224
ECs0866	ECs0866	7.22303	-5.53242	4.75121			hypothetical protein [ECs0866]	A_07_P056919
b1416		7.1823	-8.72832				glyceraldehyde-3-phosphate dehydrogenase [b1416]	A_07_P009173
b2135	yohC	7.17536	-6.32467	15.6296			orf, hypothetical protein [b2135]	A_07_P003439
Z3866	Z3866	7.06474		-4.29399			orf Unknown function [Z3866]	A_07_P042932
b1113	ycfS	7.02417	-12.5065	-6.65505			orf, hypothetical protein [b1113]	A_07_P001770
b3102	yqjG	6.99487	-5.47651	9.50154			putative transferase [b3102]	A_07_P000240
b1341	ydaM	6.96112					orf, hypothetical protein [b1341]	A_07_P014685
b3161	mtr	6.9171	-3.7968	-13.1239			tryptophan-specific transport protein [b3161]	A_07_P000526
b4187	aidB	6.795	-5.21448	12.5488			putative acyl coenzyme A dehydrogenase [b4187]	A_07_P011655
b2050	wcaI	6.79252	2.32505				putative colanic biosynthesis glycosyl transferase [b2050]	A_07_P003030
b2129	yehX	6.76414	-5.92766				putative ATP-binding component of a transport system [b2129]	A_07_P003406
b2061	wzb	6.74917					probable protein-tyrosine-phosphatase [b2061]	A_07_P003081
ECs2849	ECs2849	6.74849					putative colanic acid biosynthesis glycosyl transferase [ECs2849]	A_07_P055643
ECs4189	ECs4189	6.73791	-3.88972				bacterioferrin [ECs4189]	A_07_P059751
b0875	aqpZ	6.68677	-2.28318	6.30673			transmembrane water channel; aquaporin Z [b0875]	A_07_P004830
Z2754	Z2754	6.67916	-5.72333	7.22734			orf, hypothetical protein [Z2754]	A_07_P044434
b2665	ygaU	6.6552	-12.5074	9.95468		-21.0346	orf, hypothetical protein [b2665]	A_07_P020176
Z4695	Z4695	6.65323	-3.66398				putative iron storage homoprotein, bacterioferritin [Z4695]	A_07_P045991
c_1740		6.52091					Hypothetical protein [c_1740]	A_07_P038900
b2254	arnC	6.51084					putative sugar transferase [b2254]	A_07_P001060
b1195	ymgE	6.46026	-8.61505	46.5404		-63.3542	orf, hypothetical protein [b1195]	A_07_P006928
b1684	sufA	6.45679		13.0039		-52.4568	orf, hypothetical protein [b1684]	A_07_P018472
b1725	yniA	6.45122	-5.03821	7.62936			orf, hypothetical protein [b1725]	A_07_P018674
c_0179	sfsA	6.44133				-15.7211	Sugar fermentation stimulation protein A [c_0179]	A_07_P035869
b2253	arnB	6.42283					putative enzyme [b2253]	A_07_P001051
ECs2306	ECs2306	6.41283					possible chaperone [ECs2306]	A_07_P054868
ECs2431	ECs2431	6.37793	-4.84754	7.65058			hypothetical protein [ECs2431]	A_07_P054909
Z2165	Z2165	6.36192	-3.47549	-6.17447			orf Unknown function [Z2165]	A_07_P048000
ECs0537	ECs0537	6.29755	-2.36713	-4.11934			Cu [ECs0537]	A_07_P054082
b3364	tsgA	6.28563					putative transport [b3364]	A_07_P017847
b1423	ydcJ	6.25964	-5.67423	18.9776		-35.2633	orf, hypothetical protein [b1423]	A_07_P009209
c_3252		6.23295	2.27511				Regulatory protein recX [c_3252]	A_07_P041659
Z3208	wcaL	6.20942					putative colanic acid biosynthesis glycosyl transferase [Z3208]	A_07_P045063
Z0604	ybaR	6.16901		-4.31384			putative ATPase [Z0604]	A_07_P043887
b0958	sulA	6.13015					suppressor of lon; inhibits cell division and ftsZ ring formation [b0958]	A_07_P005240
b4217	ytfK	6.10227	-3.23852	6.53242			orf, hypothetical protein [b4217]	A_07_P003636
b2127	mlrA	6.00924					putative transcriptional regulator [b2127]	A_07_P003396
Z2594	Z2594	5.96521					possible chaperone [Z2594]	A_07_P044393
b1896	otsA	5.87857	-5.83358			-8.64306	trehalose-6-phosphate synthase [b1896]	A_07_P016147
b2128	yehW	5.87417	-4.82859				putative transport system permease protein [b2128]	A_07_P003401
c_2375		5.85526					Hypothetical protein [c_2375]	A_07_P031379
ECs3555	recX	5.85445	2.36851				regulatory protein OraA [ECs3555]	A_07_P063405
c_3859	yqjF	5.8396	-3.95058				Hypothetical protein yqjF [c_3859]	A_07_P034067
b2060	wzc	5.82018					orf, hypothetical protein [b2060]	A_07_P003076
b0581	ybdK	5.80431	-4.51387				orf, hypothetical protein [b0581]	A_07_P016666
b2062	wza	5.79225		2.64726			putative polysaccharide export protein [b2062]	A_07_P003089
ECs2974	ECs2974	5.68843					Shiga toxin I subunit A precursor [ECs2974]	A_07_P052863
b2257	arnT	5.67186					orf, hypothetical protein [b2257]	A_07_P001072
c_3234		5.62819					Putative transport protein [c_3234]	A_07_P041652
b3239	yhcO	5.58052	-2.62747	6.98931			orf, hypothetical protein [b3239]	A_07_P012666
b2097	fbaB	5.54216	-14.4266			-8.91895	orf, hypothetical protein [b2097]	A_07_P003250
b4245	pyrB	5.52595	-20.8889	-17.2039			aspartate carbamoyltransferase, catalytic subunit [b4245]	A_07_P003778
b0751	pnuC	5.49664	-7.77766				required for NMN transport [b0751]	A_07_P010236
b1302	puuE	5.48154	-21.3193		2.48111		4-aminobutyrate aminotransferase [b1302]	A_07_P014491
c_3478		5.48115					Hypothetical protein [c_3478]	A_07_P032867
ECs0619	ECs0619	5.47264	-5.66512	8.67869			hypothetical protein [ECs0619]	A_07_P062986
b1297	puuA	5.46396			2.2548		putative glutamine synthetase [b1297]	A_07_P014466
b3524	yhjG	5.45561	-5.40857	3.90679			orf, hypothetical protein [b3524]	A_07_P007551
b4244	pyrI	5.44664	-20.2639				aspartate carbamoyltransferase, regulatory subunit [b4244]	A_07_P003774
c_4982		5.43651		-2.24181			PTS system, mannose-specific IID component [c_4982]	A_07_P037486
b1217	chaB	5.41558	-6.25807	4.4242			cation transport regulator [b1217]	A_07_P007036
b2256	arnD	5.35027					orf, hypothetical protein [b2256]	A_07_P001070
b1838	pphA	5.25947		4.5437			protein phosphatase 1 modulates phosphoproteins, signals protein misfolding [b1838]	A_07_P015867
b1337	abgB	5.2589	-21.4848	-14.7423			orf, hypothetical protein [b1337]	A_07_P014664
c_4300		5.2531					Hypothetical protein [c_4300]	A_07_P034639
b0284	yagR	5.23922	-5.98252	6.32051		-12.1722	orf, hypothetical protein [b0284]	A_07_P008115
ECs2864	ECs2864	5.22833					putative regulator [ECs2864]	A_07_P055667
ECs1920	ECs1920	5.2013		-8.45721			putative pump protein [ECs1920]	A_07_P058562
b3428	glgP	5.19446	-3.19652				glycogen phosphorylase [b3428]	A_07_P018166
b4127	yjdJ	5.14269					orf, hypothetical protein [b4127]	A_07_P011374
b3664	yicO	5.08664	-4.6123	2.93147			orf, hypothetical protein [b3664]	A_07_P017260
b1706	ydiU	5.05353					orf, hypothetical protein [b1706]	A_07_P018581
Z3190	ugd	5.05122	2.01808				UDP-glucose 6-dehydrogenase [Z3190]	A_07_P044992
b2681	ygaY	5.03054					putative transport protein [b2681]	A_07_P001880
ECs4942		5.00435					PTS system, sorbose-permease IID component [ECs4942]	A_07_P057983
b0379	yaiY	4.99703		41.495	-2.29674	-21.685	orf, hypothetical protein [b0379]	A_07_P021007
b4336	yjiN	4.92146	-3.633				orf, hypothetical protein [b4336]	A_07_P004207
b0708	phr	4.9043	-2.22636				deoxyribodipyrimidine photolyase [b0708]	A_07_P010056
b2212	alkB	4.8854					DNA repair system specific for alkylated DNA [b2212]	A_07_P000848
ABH-0244138	L7070	4.88378	2.74857				hypothetical protein [L7070]	A_07_P048953
ECs1702		4.79842	-14.3118	9.63762			trehalase [ECs1702]	A_07_P058124
ECs2829	ECs2829	4.78551					UDP-glucose 6-dehydrogenase [ECs2829]	A_07_P055562
b1299	puuR	4.77033	-3.27532	-2.14967			orf, hypothetical protein [b1299]	A_07_P014480
b1814	sdaA	4.75758	3.45872	5.47331			L-serine deaminase [b1814]	A_07_P015761
b1197	treA	4.71593	-3.65107				trehalase, periplasmic [b1197]	A_07_P006936
ABE-0285039	ymdF	4.70186	-3.19222	9.13254			conserved protein [b4518]	A_07_P010350
ECs1160	ECs1160	4.70123	-4.04483	4.64971			putative integrase [ECs1160]	A_07_P061927
b1000	cbpA	4.68417	-7.85291	7.0903			curved DNA-binding protein; functions closely related to DnaJ [b1000]	A_07_P001235
b1683	sufB	4.67625	-4.00856	5.65342			orf, hypothetical protein [b1683]	A_07_P018468
b2086	yegS	4.6631	-4.09829	32.9021			orf, hypothetical protein [b2086]	A_07_P003204
Z5755	sugE	4.66122	-2.97232				suppresses groEL, may be chaperone [Z5755]	A_07_P048623
b2302	yfcG	4.62668	-9.24647	6.29761		-13.3923	putative S-transferase [b2302]	A_07_P013800
ABH-0244155	ssb	4.61386					single strand binding protein [L7084]	A_07_P049021
ECs5129	ECs5129	4.61138	-3.09602				suppressor of groEL [ECs5129]	A_07_P058973
b0814	ompX	4.60344					outer membrane protein X [b0814]	A_07_P004524
Z1424	intW	4.59364		4.77906			integrase for bacteriophage BP-933W [Z1424]	A_07_P051282
Z2298	Z2298	4.53039	-7.44964	17.9559			orf Unknown function [Z2298]	A_07_P048160
ECs5247	ECs5247	4.51666					hypothetical protein [ECs5247]	A_07_P061643
b3588	aldB	4.47927	-8.21538	13.2581		-49.291	aldehyde dehydrogenase B [b3588]	A_07_P016883
b3162	deaD	4.44949	5.58945	-6.33188		14.6854	inducible ATP-independent RNA helicase [b3162]	A_07_P000534
b1846	yebE	4.44729					orf, hypothetical protein [b1846]	A_07_P015906
Z5485	Z5485	4.38715	3.01017				orf Unknown function [Z5485]	A_07_P047127
b3534	yhjQ	4.36621					orf, hypothetical protein [b3534]	A_07_P007604
ECs3098	ECs3098	4.35827					ecotin, a serine protease inhibitor [ECs3098]	A_07_P053126
b1234	rssA	4.33969					orf, hypothetical protein [b1234]	A_07_P007109
b1490	yddV	4.33893	-5.44012				orf, hypothetical protein [b1490]	A_07_P009536
b2670	ygaW	4.30413	19.2641				orf, hypothetical protein [b2670]	A_07_P001825
Z2286	Z2286	4.29873					putative membrane transport protein [Z2286]	A_07_P048143
b1681	sufD	4.23903	-3.13814	5.51974			orf, hypothetical protein [b1681]	A_07_P018458
b1433	ydcO	4.23276	-8.84268	-6.18656			putative membrane transport protein [b1433]	A_07_P009256
b1676	pykF	4.20166					pyruvate kinase I [b1676]	A_07_P018431
b3096	yqjB	4.20098	-2.46357				orf, hypothetical protein [b3096]	A_07_P000206
ECs3819	ECs3819	4.17208					galactose-proton symport of transport system [ECs3819]	A_07_P056351
c_2750	eco	4.11874					Ecotin precursor [c_2750]	A_07_P032326
Z5436	fdoG	4.0887					formate dehydrogenase-O, major subunit [Z5436]	A_07_P047068
b3642	pyrE	4.06817	-2.348	-14.6659			orotate phosphoribosyltransferase [b3642]	A_07_P017154
b2015	yeeY	4.04156		11.7401			putative transcriptional regulator LYSR-type [b2015]	A_07_P015404
b4093	phnO	4.02339	-2.2222				putative regulator, phn operon [b4093]	A_07_P011203
c_2801	yfbJ	4.01811					Hypothetical protein yfbJ [c_2801]	A_07_P032374
ECs1407	ECs1407	4.01365					hypothetical protein [ECs1407]	A_07_P060551
Z2297	Z2297	4.00608	-3.49569	18.7042			orf Unknown function [Z2297]	A_07_P048153
b2136	yohD	4.00046		3.37564			orf, hypothetical protein [b2136]	A_07_P003442
Z3266	yegX	3.9994	2.87466				orf, hypothetical protein [Z3266]	A_07_P051783
c_0713	crcA	3.99516		5.72126		-14.7007	CrcA protein [c_0713]	A_07_P033283
ACA-0244238		3.98138					single-strand binding protein []	A_07_P059210
ECs3146	ECs3146	3.96802					putative transport/receptor protein [ECs3146]	A_07_P053163
Z1223	Z1223	3.92568					orf Unknown function [Z1223]	A_07_P050986
b1682	sufC	3.91928	-3.59464	6.51006		-18.9455	putative ATP-binding component of a transport system [b1682]	A_07_P018465
b1959	yedA	3.91923	2.0681				putative transmembrane subunit [b1959]	A_07_P015155
ECs2905	ECs2905	3.90208	2.64565				hypothetical protein [ECs2905]	A_07_P062818
b2833	ygdR	3.90054	-3.05573	11.666			orf, hypothetical protein [b2833]	A_07_P006149
b2597	raiA	3.86422	-8.36896	3.7231			putative yhbH sigma 54 modulator [b2597]	A_07_P019869
ECs2863	ECs2863	3.85284					putative transferase [ECs2863]	A_07_P055661
ABH-0244146	L7077	3.85183					unknown [L7077]	A_07_P048990
b3160	yhbW	3.81295	-3.07099				putative enzyme [b3160]	A_07_P000523
b1825	yebO	3.80719		-3.14586			orf, hypothetical protein [b1825]	A_07_P015812
c_1918		3.78761		2.51641			Putative sensor kinase [c_1918]	A_07_P034966
b0450	glnK	3.78099	-4.06522				nitrogen regulatory protein P-II 2 [b0450]	A_07_P021363
b3468	yhhN	3.77994	-2.6185				putative enzyme [b3468]	A_07_P007280
Z3517	Z3517	3.77989					putative transport Not classified [Z3517]	A_07_P045543
b0622	pagP	3.75456		5.97188			orf, hypothetical protein [b0622]	A_07_P009676
b3452	ugpA	3.75242					sn-glycerol 3-phosphate transport system, integral membrane protein [b3452]	A_07_P018277
b0496	ybbP	3.72926		-4.97609			putative oxidoreductase [b0496]	A_07_P016266
b2225	yfaP	3.71312					orf, hypothetical protein [b2225]	A_07_P000913
b4218	ytfL	3.70369	2.1196				putative transport protein [b4218]	A_07_P003641
b2213	ada	3.68162	2.03978	3.68964			O6-methylguanine-DNA methyltransferase; transcription activator/repressor [b2213]	A_07_P000854
b2664	csiR	3.67631				-11.1104	putative transcriptional regulator [b2664]	A_07_P020175
c_2670		3.67424	-3.2816	18.1721			Putative conserved protein [c_2670]	A_07_P032229
Z1739	ycfH	3.67368		4.73708			orf, hypothetical protein [Z1739]	A_07_P050097
b2057	wcaC	3.67097					putative glycosyl transferase [b2057]	A_07_P003061
Z3223	wcaA	3.65922					putative regulator [Z3223]	A_07_P045087
b1780	yeaD	3.60409					orf, hypothetical protein [b1780]	A_07_P015593
b1235	rssB	3.53766				-3.75819	Hnr protein [b1235]	A_07_P007113
b0906	ycaP	3.47796	-2.73733	7.52158			orf, hypothetical protein [b0906]	A_07_P004976
c_3484	gcvH	3.47166					Glycine cleavage system H protein [c_3484]	A_07_P041275
b4210	ytfF	3.46071	-2.53761				putative transmembrane subunit [b4210]	A_07_P003602
b3177	folP	3.45852					7,8-dihydropteroate synthase [b3177]	A_07_P000598
b0108	ppdD	3.44275					prelipin peptidase dependent protein [b0108]	A_07_P002501
b2301	yfcF	3.43082	-4.98688				orf, hypothetical protein [b2301]	A_07_P013791
b1241	adhE	3.42012		2.70382			CoA-linked acetaldehyde dehydrogenase and iron-dependent alcohol dehydrogenase; pyruvate-formate-lyase deactivase [b1241]	A_07_P007143
b2043	wcaM	3.40257					orf, hypothetical protein [b2043]	A_07_P015534
Z5487	Z5487	3.40119					orf Unknown function [Z5487]	A_07_P047131
b4337	mdtM	3.39217					putative transport protein [b4337]	A_07_P004214
b1955	yedP	3.38097		11.743			orf, hypothetical protein [b1955]	A_07_P015131
c_0899	ybiF	3.36139	2.09158	-2.72854			Hypothetical transport protein ybiF [c_0899]	A_07_P041068
b2958	yggN	3.35535		8.21086			orf, hypothetical protein [b2958]	A_07_P011931
b0495	ybbA	3.35517					putative ATP-binding component of a transport system [b0495]	A_07_P016261
Z4500	yraJ	3.34885					putative outer membrane protein [Z4500]	A_07_P045927
ECs3569	ECs3569	3.33796					electron transport protein HydN [ECs3569]	A_07_P055993
b2214	apbE	3.33074	5.22584				orf, hypothetical protein [b2214]	A_07_P000856
b1598	ydgD	3.319	11.3883	12.5727		-10.9222	orf, hypothetical protein [b1598]	A_07_P020624
b1586	ynfD	3.31688	-3.03476	5.98562			orf, hypothetical protein [b1586]	A_07_P020563
b1678	ynhG	3.30957	-2.88958	28.1785		-31.4408	orf, hypothetical protein [b1678]	A_07_P018441
ECs1129	ECs1129	3.30781					hydrogenase-1 large subunit [ECs1129]	A_07_P063078
ABE-0285071	yhdL	3.30484					conserved protein [b4550]	A_07_P010578
Z1390	hyaB	3.3018					hydrogenase-1 large subunit [Z1390]	A_07_P052058
b3710	mdtL	3.29282		-8.47103			putative transport protein [b3710]	A_07_P005475
b0999	cbpM	3.27835	-5.15535	9.31773		-29.3276	orf, hypothetical protein [b0999]	A_07_P001226
c_0120		3.27044	2.1739	-7.78426			Hypothetical protein [c_0120]	A_07_P035766
b2441	eutB	3.26551	-2.37566	2.41462			ethanolamine ammonia-lyase, heavy chain [b2441]	A_07_P013264
c_2584	wcaB	3.25451					Putative colanic acid biosynthesis acetyltransferase wcaB [c_2584]	A_07_P032063
Z0669	ybbZ	3.2308	-3.6003				orf, hypothetical protein [Z0669]	A_07_P043956
b2534	yfhR	3.22042					putative enzyme [b2534]	A_07_P019571
b1675	ydhZ	3.21891					orf, hypothetical protein [b1675]	A_07_P018430
b3262	yhdJ	3.218	2.49403	-3.92385			putative methyltransferase [b3262]	A_07_P012779
b3592	yibF	3.20063	-5.34884	3.64605		-4.01837	putative S-transferase [b3592]	A_07_P016905
Z5488	Z5488	3.18802					orf Unknown function [Z5488]	A_07_P047136
b0808	ybiO	3.16471	-2.12066	9.28135			putative transport protein [b0808]	A_07_P004491
ECs2875		3.1615					hypothetical protein [ECs2875]	A_07_P055695
Z1663	Z1663	3.1581					orf Unknown function [Z1663]	A_07_P050090
Z1935	Z1935	3.14989					orf Unknown function [Z1935]	A_07_P050723
ECs0576	ECs0576	3.1328	-3.41947				glycerate kinase [ECs0576]	A_07_P054151
c_1261		3.13256					Hypothetical protein [c_1261]	A_07_P040595
b2252	ais	3.12683					protein induced by aluminum [b2252]	A_07_P001047
b4135	yjdC	3.12256	-3.59279	2.27583			orf, hypothetical protein [b4135]	A_07_P011409
b0989	cspH	3.11521	11.5266				cold shock-like protein [b0989]	A_07_P005389
ECs1667	ECs1667	3.07932					hypothetical protein [ECs1667]	A_07_P058064
b1535	ydeH	3.07871	2.25623				orf, hypothetical protein [b1535]	A_07_P020322
c_5148		3.06931					Unknown protein encoded within prophage [c_5148]	A_07_P037820
b2267	elaA	3.06569	-3.12092				orf, hypothetical protein [b2267]	A_07_P001124
ECs4033	ECs4033	3.06394		2.73428			hypothetical protein [ECs4033]	A_07_P059691
b0970	yccA	3.06182	-5.30517	-10.5971			putative carrier/transport protein [b0970]	A_07_P005300
ECs1408	ECs1408	3.04317					hypothetical protein [ECs1408]	A_07_P060560
ECs2888	ECs2888	3.0271		12.9542			hypothetical protein [ECs2888]	A_07_P055709
b1988	nac	3.02236				-9.05183	nitrogen assimilation control protein [b1988]	A_07_P015279
c_5341		3.01579					Mg [c_5341]	A_07_P042071
Z2896	ptrB	2.99573					protease II [Z2896]	A_07_P052572
b1112	bhsA	2.99413	3.90637				orf, hypothetical protein [b1112]	A_07_P001765
b3530	bcsC	2.99287	-3.00107	5.92712			putative oxidoreductase subunit [b3530]	A_07_P007585
b1451	yncD	2.9828	2.20383				putative outer membrane receptor for iron transport [b1451]	A_07_P009346
b2237	inaA	2.98042					pH-inducible protein involved in stress response [b2237]	A_07_P000971
b0813	rhtA	2.97206	2.3778				putative transmembrane subunit [b0813]	A_07_P004518
b1680	sufS	2.96656	-2.98988	9.04089			orf, hypothetical protein [b1680]	A_07_P018452
ECs1706	ECs1706	2.95813	-2.21329				hypothetical protein [ECs1706]	A_07_P058126
b2602	yfiL	2.94257	-2.48729	3.95136			orf, hypothetical protein [b2602]	A_07_P019886
c_1287		2.92571					Hypothetical protein [c_1287]	A_07_P040701
Z2691	Z2691	2.92515	-2.37694	5.11259		-8.47582	possible enzyme [Z2691]	A_07_P052531
b3615	yibD	2.91639					putative regulator [b3615]	A_07_P017019
c_2255		2.91044					Hypothetical protein [c_2255]	A_07_P035318
ECs2785	ECs2785	2.87729	-3.70412	14.5418			hypothetical protein [ECs2785]	A_07_P055469
ECs2555	ECs2555	2.86996					protease II [ECs2555]	A_07_P063252
b1173		2.86484					orf, hypothetical protein [b1173]	A_07_P006820
Z4143	ppdA	2.8632	2.86604				prepilin peptidase dependent protein A [Z4143]	A_07_P043261
Z1535	Z1535	2.85993	-2.99596				orf Unknown function [Z1535]	A_07_P051617
b3210	arcB	2.85427	-2.4198	-2.27299			aerobic respiration sensor-response protein; histidine protein kinase/phosphatase, sensor for arcA [b3210]	A_07_P012528
b1661	cfa	2.85315	-4.0564	4.75779			cyclopropane fatty acyl phospholipid synthase [b1661]	A_07_P018368
Z0486	aroM	2.85024	-5.34086	2.05599			protein of aro operon, regulated by aroR [Z0486]	A_07_P043806
ECs4534	ECs4534	2.83469	2.50355				putative integrase [ECs4534]	A_07_P060249
c_4491	intC	2.83197	2.38697				Putative prophage integrase [c_4491]	A_07_P039880
b1443	ydcV	2.82558	-2.84958	8.34824			putative transport system permease protein [b1443]	A_07_P009310
ECs1277	ECs1277	2.81852	-2.85597				putative outer membrane protein [ECs1277]	A_07_P062402
b1798	leuE	2.81248	3.60083				orf, hypothetical protein [b1798]	A_07_P015685
b2593	yfiH	2.80331	2.79814				orf, hypothetical protein [b2593]	A_07_P019847
Z1220	Z1220	2.79979					putative structural protein [Z1220]	A_07_P050983
b1781	yeaE	2.79228					putative an aldehyde reductase [b1781]	A_07_P015598
Z5087	intL	2.7376	2.64531				putative integrase for prophage 933L and the [Z5087]	A_07_P049614
b1045	ymdB	2.73631					putative polyprotein [b1045]	A_07_P001438
c_2862	dedA	2.73108					DedA protein [c_2862]	A_07_P032436
b1134	nudJ	2.70906		-5.64329			putative phosphohydrolase [b1134]	A_07_P006621
b3907	rhaT	2.68779					rhamnose transport [b3907]	A_07_P019311
ECs3683	ECs3683	2.68739	3.02073				prepilin peptidase dependent protein A [ECs3683]	A_07_P056146
b2181	yejG	2.67656	2.05027				orf, hypothetical protein [b2181]	A_07_P000703
ECs2673		2.67184					hypothetical protein [ECs2673]	A_07_P055186
ECs0054	apaH	2.66691					diadenosine tetraphosphatase [ECs0054]	A_07_P059421
c_0061		2.66284					Bis [c_0061]	A_07_P035691
b0625		2.6577	-2.17071	2.77819			orf, hypothetical protein [b0625]	A_07_P009694
b2392	mntH	2.65676		2.8099			putative transport system permease [b2392]	A_07_P014241
c_5364	yjgR	2.64106				-12.1674	Hypothetical protein yjgR [c_5364]	A_07_P037116
b2647	ypjA	2.6341					putative ATP-binding component of a transport system [b2647]	A_07_P020104
c_2595	alkA	2.62714					DNA-3-methyladenine glycosylase II [c_2595]	A_07_P032079
b1064	grxB	2.62595	-3.56005				glutaredoxin 2 [b1064]	A_07_P001521
b2067	yegE	2.6205					putative sensor-type protein [b2067]	A_07_P003112
b4248	yjgH	2.6164	-2.98485			-3.72708	orf, hypothetical protein [b4248]	A_07_P003786
c_3770		2.61137					Hypothetical protein [c_3770]	A_07_P036799
b0626	ybeM	2.60719		2.57194			putative amidase [b0626]	A_07_P009697
b2218	rcsC	2.60598					sensor for ctr capsule biosynthesis, probable histidine kinase acting on RcsB [b2218]	A_07_P000879
ECs4045	ECs4045	2.60431	2.28624	-7.77906			polynucleotide phosphorylase [ECs4045]	A_07_P059698
b2233	yfaL	2.60299					putative ATP-binding component of a transport system [b2233]	A_07_P000955
b4058	uvrA	2.59059					excision nuclease subunit A [b4058]	A_07_P008933
b2866	xdhA	2.58279					orf, hypothetical protein [b2866]	A_07_P006300
b0190	yaeQ	2.57977					orf, hypothetical protein [b0190]	A_07_P002906
b1485	ddpC	2.57781	-2.46461				putative transport protein [b1485]	A_07_P009514
b2780	pyrG	2.57552					CTP synthetase [b2780]	A_07_P002348
b4374	yjjG	2.55307					putative phosphatase [b4374]	A_07_P017551
Z4525	pnp	2.55266	2.47225	-7.80515		8.84233	polynucleotide phosphorylase cytidylate kinase activity [Z4525]	A_07_P045943
b4141	yjeH	2.55005		-3.08086			putative transport [b4141]	A_07_P011439
b2779	eno	2.54922					enolase [b2779]	A_07_P002342
b4383	deoB	2.54154					phosphopentomutase [b4383]	A_07_P017598
b1519	tam	2.523	-7.68027	5.97477			putative enzyme [b1519]	A_07_P020245
b1834	yebT	2.51184		-4.8729			orf, hypothetical protein [b1834]	A_07_P015846
b2229	yfaT	2.51115					orf, hypothetical protein [b2229]	A_07_P000934
ACA-0244227		2.5071	2.2077				hemagglutinin-associated protein []	A_07_P059154
ECs1056		2.50383					hypothetical protein [ECs1056]	A_07_P057062
ECs3311	ECs3311	2.49973	-2.82194	4.32519		-10.6421	ethanolamine ammonia-lyase light chain [ECs3311]	A_07_P053415
ECs3649	ECs3649	2.48012					putative transport protein [ECs3649]	A_07_P063411
Z4105	Z4105	2.46039					putative transport protein [Z4105]	A_07_P052741
Z4343	Z4343	2.45271	-3.52907				orf, hypothetical protein [Z4343]	A_07_P045808
b0571	cusR	2.4317		-4.74376			putative 2-component transcriptional regulator [b0571]	A_07_P016618
b0916	ycaQ	2.41173		-2.16484			orf, hypothetical protein [b0916]	A_07_P005026
b4044	dinF	2.41146					DNA-damage-inducible protein F [b4044]	A_07_P008863
b1679	sufE	2.40807		14.4665			orf, hypothetical protein [b1679]	A_07_P018450
b2989	yghU	2.40232	-3.298				orf, hypothetical protein [b2989]	A_07_P012078
ECs2417	ECs2417	2.38803	-2.39981			-3.19143	vitamin B12 transport [ECs2417]	A_07_P054897
b4189	yjfO	2.38508					orf, hypothetical protein [b4189]	A_07_P011661
b4188	yjfN	2.3841	-5.15306	67.117		-43.2842	orf, hypothetical protein [b4188]	A_07_P011660
b0065	yabI	2.37711		5.30339			orf, hypothetical protein [b0065]	A_07_P011012
b0942	ycbU	2.36897					putative fimbrial-like protein [b0942]	A_07_P005160
b1723	pfkB	2.35988	-6.32308	2.71913			6-phosphofructokinase II; suppressor of pfkA [b1723]	A_07_P018663
b0446	cof	2.3451					orf, hypothetical protein [b0446]	A_07_P021345
b1815	yoaD	2.33589		6.04828			orf, hypothetical protein [b1815]	A_07_P015767
b3166	truB	2.33086					tRNA pseudouridine 5S synthase [b3166]	A_07_P000554
Z5069	yicC	2.31849				6.29137	putative alpha helix protein [Z5069]	A_07_P052202
Z2290	Z2290	2.31017	-2.94748				orf, hypothetical protein [Z2290]	A_07_P052464
ECs2143	ftrA	2.30869	-2.81494				putative transcriptional regulator [ECs2143]	A_07_P054361
c_4268	yhhU	2.3031		-4.09947			4-phosphopantetheinyl transferase acpT [c_4268]	A_07_P041853
ACA-0244224		2.28929					reverse transcriptase []	A_07_P059138
c_2040	ydhL	2.27222					Hypothetical protein ydhL precursor [c_2040]	A_07_P035488
c_2159	ynjF	2.26914					Hypothetical protein ynjF [c_2159]	A_07_P035221
c_5146		2.26752					Conserved hypothetical protein [c_5146]	A_07_P037806
b2581	yfiF	2.25465					orf, hypothetical protein [b2581]	A_07_P019806
b3475	acpT	2.22699		-4.23888			orf, hypothetical protein [b3475]	A_07_P007313
c_3154		2.22543					Putative tail component of prophage [c_3154]	A_07_P030302
b0325	yahK	2.21942	-3.27098				putative oxidoreductase [b0325]	A_07_P008320
ECs2924		2.21056					molybdate metabolism regulator [ECs2924]	A_07_P055781
b0050	apaG	2.20943					orf, hypothetical protein [b0050]	A_07_P010939
c_5274	yjfC	2.20914					Hypothetical protein yjfC [c_5274]	A_07_P036969
b0915	lpxK	2.20537	2.34209	-5.93494			putative EC 1.2 enzyme [b0915]	A_07_P005022
b0438	clpX	2.20529	2.22862	2.37539			ATP-dependent specificity component of clpP serine protease, chaperone [b0438]	A_07_P021303
ECs3874	ECs3874	2.18376	-3.37067				hypothetical protein [ECs3874]	A_07_P056483
b2318	truA	2.17765					pseudouridylate synthase I [b2318]	A_07_P013879
b1611	fumC	2.17652	-3.72111				fumarase C= fumarate hydratase Class II; isozyme [b1611]	A_07_P020689
c_0230	yaeJ	2.17416					Hypothetical protein yaeJ [c_0230]	A_07_P041449
c_2958	cysU	2.15669				12.6245	Sulfate transport system permease protein cysT [c_2958]	A_07_P042582
c_3554		2.15648		-11.5287			Hypothetical protein [c_3554]	A_07_P032988
b1484	ddpD	2.15633					putative ATP-binding component of a transport system [b1484]	A_07_P009506
Z2058	Z2058	2.14851		-3.22251			unknown protein encoded by prophage CP-933O [Z2058]	A_07_P047647
b3244	tldD	2.14794					suppresses inhibitory activity of CsrA [b3244]	A_07_P012691
ABE-0285074	ysaB	2.14438					predicted protein [b4553]	A_07_P010595
b1220	ychO	2.14009					putative factor [b1220]	A_07_P007051
ABH-0244156	L7085	2.13839					hypothetical protein [L7085]	A_07_P049027
Z4945		2.134					orf Unknown function [Z4945]	A_07_P049434
b3585	yiaU	2.13364					putative transcriptional regulator LYSR-type [b3585]	A_07_P016870
c_4456	rfaQ	2.11759					Lipopolysaccharide core biosynthesis glycosyl transferase rfaQ [c_4456]	A_07_P039820
b2176	rtn	2.10841					orf, hypothetical protein [b2176]	A_07_P000680
Z1251	ycaO	2.10615	2.5987	-17.7607		11.7059	orf, hypothetical protein [Z1251]	A_07_P051726
ECs3609	ECs3609	2.10258		-2.25425			hypothetical protein [ECs3609]	A_07_P056050
Z5079	Z5079	2.09761					orf Unknown function [Z5079]	A_07_P049604
b3451	ugpE	2.09635					sn-glycerol 3-phosphate transport system, integral membrane protein [b3451]	A_07_P018272
b3779	gpp	2.09465	2.50458	-5.3093			guanosine pentaphosphatase; exopolyphosphatase [b3779]	A_07_P005780
Z5056	waaQ	2.08286	2.03836				putative LPS biosynthesis enzyme [Z5056]	A_07_P049589
b1463	nhoA	2.08059					putative N-hydroxyarylamine O-acetyltransferase [b1463]	A_07_P009406
c_4888	priA	2.07694					Primosomal protein N [c_4888]	A_07_P039449
b3270	yhdY	2.05725					putative transport system permease protein [b3270]	A_07_P012818
b2910	zapA	2.05546		-3.11206			orf, hypothetical protein [b2910]	A_07_P006520
ECs3457	rluD	2.05431					suppressor of ftsH mutation [ECs3457]	A_07_P053505
b0174	ispU	2.05291	2.91179	-8.57987		14.1996	orf, hypothetical protein [b0174]	A_07_P002826
b0158	btuF	2.05186		-6.04824			orf, hypothetical protein [b0158]	A_07_P002753
b2610	ffh	2.04931	2.30471	-7.22207		7.83456	GTP-binding export factor binds to signal sequence, GTP and RNA [b2610]	A_07_P019926
b1867	yecD	2.04362	2.19039	-2.81452			orf, hypothetical protein [b1867]	A_07_P016015
Z0966	Z0966	2.03984					unknown protein encoded by prophage CP-933K [Z0966]	A_07_P046460
ECs1778	ECs1778	2.02433		-3.08915			hypothetical protein [ECs1778]	A_07_P058267
b0171	pyrH	2.01789		-10.0094			uridylate kinase [b0171]	A_07_P002814
Z2233	yddM	2.01295					orf, hypothetical protein [Z2233]	A_07_P048551
Z4064	Z4064	2.00073		-2.17408			orf hypothetical protein [Z4064]	A_07_P043165
ECs1323	ureB	-2.01321					urease beta subunit [ECs1323]	A_07_P062610
b0476	aes	-2.01685		2.34755			putative lipase [b0476]	A_07_P021486
ECs0137	panC	-2.02084		-3.7013			pantothenate synthetase [ECs0137]	A_07_P059465
b2286	nuoC	-2.02157		-7.94513		7.00533	NADH dehydrogenase I chain C, D [b2286]	A_07_P013718
ECs0453	ECs0453	-2.02375					maltodextrin glucosidase [ECs0453]	A_07_P054022
ECs3169	ECs3169	-2.02624		-6.35861			NADH dehydrogenase I chain E [ECs3169]	A_07_P063350
c_5429	yjiY	-2.0355					Hypothetical protein yjiY [c_5429]	A_07_P037271
b3946	fsaB	-2.04373		2.05739			putative transaldolase [b3946]	A_07_P019508
ECs2272	ECs2272	-2.05715					hypothetical protein [ECs2272]	A_07_P054780
b1767	ansA	-2.08187				3.87302	cytoplasmic L-asparaginase I [b1767]	A_07_P018885
ABH-0244074	etpN	-2.08844					type II secretion protein [L7043]	A_07_P048844
b2282	nuoH	-2.08848		-4.35572			NADH dehydrogenase I chain H [b2282]	A_07_P013700
ACA-0244202		-2.09348					predicted protein []	A_07_P062880
ECs1321		-2.10108	2.29989	-6.73355			urease-associated protein UreD [ECs1321]	A_07_P062596
c_3263	ygaA	-2.10203	2.4129				Hypothetical sigma-54-dependent transcriptional regulator ygaA [c_3263]	A_07_P030601
ECs4986	ECs4986	-2.10453					hypothetical protein [ECs4986]	A_07_P061387
Z1146	ureE	-2.1078					putative urease accessory protein E [Z1146]	A_07_P046788
ECs3167	ECs3167	-2.11214		-8.51232			NADH dehydrogenase I chain G [ECs3167]	A_07_P053176
b0434	yajG	-2.11471		-8.83601			putative polymerase/proteinase [b0434]	A_07_P021285
b2373	oxc	-2.11516					putative enzyme [b2373]	A_07_P014150
ACA-0244200		-2.11537					Type II secretion pathway related protein []	A_07_P059049
Z5885	Z5885	-2.1202					putative resolvase [Z5885]	A_07_P047424
b2019	hisG	-2.12413	-3.54724				ATP phosphoribosyltransferase [b2019]	A_07_P015420
b2285	nuoE	-2.12811				7.27872	NADH dehydrogenase I chain E [b2285]	A_07_P013712
c_2996	narQ	-2.13286					Nitrate/nitrite sensor protein narQ [c_2996]	A_07_P030109
b3696	yidX	-2.13444	2.19855			8.99585	putative replicase EC 2.7.- [b3696]	A_07_P005415
ECs0273	ECs0273	-2.13531					hypothetical protein [ECs0273]	A_07_P053565
ECs3189	ECs3189	-2.13632					hypothetical protein [ECs3189]	A_07_P053190
Z1204	Z1204	-2.14212					unknown [Z1204]	A_07_P050912
b0775	bioB	-2.1448	-82.3141	-21.1714		6.39651	biotin synthesis, sulfur insertion? [b0775]	A_07_P004326
Z3086	Z3086	-2.14561					putative tail fiber component G of prophage [Z3086]	A_07_P044770
b3732	atpD	-2.14879				13.6039	membrane-bound ATP synthase, F1 sector, beta-subunit [b3732]	A_07_P005582
b1874	cutC	-2.15327					copper homeostasis protein [b1874]	A_07_P016047
Z3542	nuoG	-2.16037		-8.85475			NADH dehydrogenase I chain G [Z3542]	A_07_P045556
ACA-0244215		-2.16234					LetA protein []	A_07_P059115
c_4523		-2.17046	3.2546				Conserved hypothetical protein [c_4523]	A_07_P040008
b1832	yebR	-2.17738					orf, hypothetical protein [b1832]	A_07_P015837
Z3201	wzx	-2.18503	2.05763				O antigen flippase Wzx [Z3201]	A_07_P045036
ECs0373	ECs0373	-2.19307		-2.06306			putative deaminase [ECs0373]	A_07_P053904
Z0701	Z0701	-2.19763					orf Unknown function [Z0701]	A_07_P043969
ECs0483	ECs0483	-2.20233	4.52466	-2.87456			cytochrome o ubiquinol oxidase subunit IV [ECs0483]	A_07_P062971
Z0308	Z0308	-2.20452					unknown protein from prophage CP-933H [Z0308]	A_07_P043390
ECs1623	ECs1623	-2.20486					putative endopeptidase [ECs1623]	A_07_P061089
b3921	yiiR	-2.21648					orf, hypothetical protein [b3921]	A_07_P019385
Z1143	ureA	-2.2221					putative urease structural subunit A [Z1143]	A_07_P046775
ECs4790	glnG	-2.22816					response regulator for gln GlnG [ECs4790]	A_07_P057782
ECs4972	ECs4972	-2.23491					putative virion morphogenesis protein [ECs4972]	A_07_P061318
Z0636	ybbI	-2.23702					putative transcriptional regulator [Z0636]	A_07_P043918
b0481	ybaK	-2.24317		-4.43005			orf, hypothetical protein [b0481]	A_07_P021513
ECs4984	ECs4984	-2.24491					putative tail protein [ECs4984]	A_07_P061376
ECs1220	ECs1220	-2.24716					putative terminase large subunit [ECs1220]	A_07_P062213
ABE-0285028		-2.24886					predicted protein, N-ter fragment (pseudogene) [b4507]	A_07_P010300
ECs2210	ECs2210	-2.25743					hypothetical protein [ECs2210]	A_07_P054615
Z3203	wzy	-2.25788					O antigen polymerase [Z3203]	A_07_P045049
b1186	nhaB	-2.26224		-4.27908			Na+/H+ antiporter, pH independent [b1186]	A_07_P006885
b0694	kdpE	-2.26226					regulator of kdp operon [b0694]	A_07_P009988
ACA-0285019		-2.26884					conserved protein []	A_07_P058982
Z1050	moeA	-2.27691		-8.25825			molybdopterin biosynthesis [Z1050]	A_07_P051724
ECs3801	ECs3801	-2.27778					hypothetical lipoprotein [ECs3801]	A_07_P056323
b2081	yegQ	-2.2788	2.25447				orf, hypothetical protein [b2081]	A_07_P003182
Z0413	yahJ	-2.28016					putative deaminase [Z0413]	A_07_P043704
Z0303	proB	-2.29304		-7.2533		5.56286	gamma-glutamate kinase [Z0303]	A_07_P051897
Z0532	cyoD	-2.2931	4.55817	-2.76964			cytochrome o ubiquinol oxidase subunit IV [Z0532]	A_07_P051941
Z0434	cynR	-2.29727					cyn operon positive regulator [Z0434]	A_07_P043743
b4353	yjiX	-2.30582					orf, hypothetical protein [b4353]	A_07_P017462
Z2054	Z2054	-2.30634					putative killer protein encoded by prophage CP-933O [Z2054]	A_07_P047630
Z4776	Z4776	-2.30969					orf hypothetical protein [Z4776]	A_07_P046031
ECs0269	ECs0269	-2.30972		-7.42352		5.8889	gamma-glutamate kinase [ECs0269]	A_07_P062927
b3010	yqhC	-2.31721		3.20799			putative ARAC-type regulatory protein [b3010]	A_07_P012181
ECs1214	ECs1214	-2.31735					putative antirepressor protein [ECs1214]	A_07_P062186
b2309	hisJ	-2.31959	-5.20704				histidine-binding periplasmic protein of high-affinity histidine transport system [b2309]	A_07_P013834
ECs4980	ECs4980	-2.32115					hypothetical protein [ECs4980]	A_07_P061358
b1028	ymdE	-2.32999					orf, hypothetical protein [b1028]	A_07_P001359
c_2484		-2.33467					Hypothetical protein ybdM [c_2484]	A_07_P031782
b2195	ccmG	-2.34118					disulfide oxidoreductase [b2195]	A_07_P000765
b2990	hybG	-2.34508					hydrogenase-2 operon protein: may effect maturation of large subunit of hydrogenase-2 [b2990]	A_07_P012083
ECs2844	ECs2844	-2.34523					O antigen polymerase [ECs2844]	A_07_P055629
ABH-0285236		-2.34575					predicted non-LEE-encoded type III secreted effector pseudogene []	A_07_P051740
Z1197	Z1197	-2.3499		2.07356			orf Unknown function [Z1197]	A_07_P046992
b0854	potF	-2.35822	-3.3526				periplasmic putrescine-binding protein; permease protein [b0854]	A_07_P004724
b3867	hemN	-2.36294					O2-independent coproporphyrinogen III oxidase [b3867]	A_07_P019114
b1687	ydiJ	-2.36541		-4.9197			putative oxidase [b1687]	A_07_P018489
ECs1232	ECs1232	-2.38046					hypothetical protein [ECs1232]	A_07_P062271
b3933	ftsN	-2.38137					essential cell division protein [b3933]	A_07_P019442
b3963	fabR	-2.38766		5.68005		-5.89586	orf, hypothetical protein [b3963]	A_07_P008519
ECs4971	ECs4971	-2.39216					hypothetical protein [ECs4971]	A_07_P061311
b2284	nuoF	-2.39522		-4.53724			NADH dehydrogenase I chain F [b2284]	A_07_P013708
ECs2006	ECs2006	-2.40359	2.79864				putative BigA-like protein [ECs2006]	A_07_P058834
ECs1996	ECs1996	-2.40424					hypothetical protein [ECs1996]	A_07_P058809
b0568	nfrA	-2.40894	10.5609				bacteriophage N4 receptor, outer membrane protein [b0568]	A_07_P016605
Z3202	wbdO	-2.40956					glycosyl transferase [Z3202]	A_07_P045042
ECs0905	ECs0905	-2.41151		-7.9325			molybdopterin biosynthesis MoeA protein [ECs0905]	A_07_P063039
b2994	hybC	-2.41333	2.14175				probable large subunit, hydrogenase-2 [b2994]	A_07_P012105
ECs0243	ECs0243	-2.41796					hypothetical protein [ECs0243]	A_07_P053535
ABE-0285035	ybfQ	-2.4239					predicted transposase [b4514]	A_07_P010326
Z0946	Z0946	-2.4278		-8.3927		10.527	putative integrase encoded by prophage CP-933K partial [Z0946]	A_07_P046374
ECs1288	ECs1288	-2.43544					putative aminomethyltransferase [ECs1288]	A_07_P062456
b4019	metH	-2.43854					B12-dependent homocysteine-N5-methyltetrahydrofolate transmethylase, repressor of metE and metF [b4019]	A_07_P008740
Z6066	renP	-2.44463					putative exclusion protein ren of cryptic prophage [Z6066]	A_07_P044290
ECs2650	ECs2650	-2.4449					phosphatidylglycerophosphate synthetase [ECs2650]	A_07_P063275
b3640	dut	-2.45523		-5.31907			deoxyuridinetriphosphatase [b3640]	A_07_P017141
ECs4832	ECs4832	-2.46125		4.2133			positive regulator for rhaBAD operon [ECs4832]	A_07_P057869
b0101	yacG	-2.47303				10.472	orf, hypothetical protein [b0101]	A_07_P002475
b2202	napC	-2.47335					cytochrome c-type protein [b2202]	A_07_P000799
b0727	sucB	-2.47726	-10.8566		2.83438	9.59364	2-oxoglutarate dehydrogenase [b0727]	A_07_P010151
ECs4961	ECs4961	-2.4808		2.0992			putative transcription regulator [ECs4961]	A_07_P061262
b3407	yhgF	-2.4939		-4.1055			orf, hypothetical protein [b3407]	A_07_P018065
Z3000	pgsA	-2.49581					phosphatidylglycerophosphate synthetase = CDP-1,2-diacyl-sn-glycero-3-phosphate phosphatidyl transferase [Z3000]	A_07_P052595
b2578	eamB	-2.50912					orf, hypothetical protein [b2578]	A_07_P019793
ECs5282	ECs5282	-2.51193					D-mannonate oxidoreductase [ECs5282]	A_07_P061751
c_1138		-2.51428	-4.96949	18.2327			Hypothetical protein [c_1138]	A_07_P033937
b0431	cyoB	-2.53587	4.07823	-5.56342			cytochrome o ubiquinol oxidase subunit I [b0431]	A_07_P021268
ECs1345	ECs1345	-2.53618					hypothetical protein [ECs1345]	A_07_P062718
ECs3498	ECs3498	-2.53639					hypothetical protein [ECs3498]	A_07_P055886
c_3340		-2.54096					Hypothetical protein [c_3340]	A_07_P032617
b4271	intB	-2.54253					prophage P4 integrase [b4271]	A_07_P003900
Z3538	nuoK	-2.54854	2.04278			4.88951	NADH dehydrogenase I chain K [Z3538]	A_07_P045553
c_5216		-2.54928					Prophage P4 integrase [c_5216]	A_07_P036914
ECs2273	ECs2273	-2.55621					hypothetical protein [ECs2273]	A_07_P054785
ECs4895	ECs4895	-2.55663		5.22301			hypothetical protein [ECs4895]	A_07_P063673
Z0566	ybaZ	-2.57762					orf, hypothetical protein [Z0566]	A_07_P043876
b3028	mdaB	-2.58776					modulator of drug activity B [b3028]	A_07_P012273
ECs1560	ECs1560	-2.59782					putative secreted effector protein [ECs1560]	A_07_P060847
b2718	hycH	-2.59877					processing of large subunit [b2718]	A_07_P002036
ECs4982	ECs4982	-2.61004					putative tape measure protein [ECs4982]	A_07_P061366
ECs3163	ECs3163	-2.61017				5.0196	NADH dehydrogenase I chain K [ECs3163]	A_07_P053173
Z6026	Z6026	-2.61436		4.18562			unknown protein encoded by cryptic prophage CP-933P [Z6026]	A_07_P044187
b2288	nuoA	-2.61453		-2.79109			NADH dehydrogenase I chain A [b2288]	A_07_P013728
b2200	ccmB	-2.62377	2.1392				heme exporter protein B, cytochrome c-type biogenesis protein [b2200]	A_07_P000787
c_0258		-2.62621					Unknown in ISEc8 [c_0258]	A_07_P035972
ECs2746	ECs2746	-2.62649					hypothetical protein [ECs2746]	A_07_P055321
Z4882	Z4882	-2.63144		9.02015			orf Unknown function [Z4882]	A_07_P049363
c_1129		-2.63426					Hypothetical protein [c_1129]	A_07_P033929
b3389	aroB	-2.63607		-3.98763			3-dehydroquinate synthase [b3389]	A_07_P017971
b3964	yijD	-2.64146					orf, hypothetical protein [b3964]	A_07_P008525
Z1166	Z1166	-2.64298					orf Unknown function [Z1166]	A_07_P046868
c_0165	panB	-2.64556					3-methyl-2-oxobutanoate hydroxymethyltransferase [c_0165]	A_07_P035825
Z5882	Z5882	-2.64738		-2.71605			orf Unknown function [Z5882]	A_07_P047413
b0995	torR	-2.65144					response transcriptional regulator for torA [b0995]	A_07_P001209
b1002	agp	-2.65839	-4.77416	18.8675		-12.4592	periplasmic glucose-1-phosphatase [b1002]	A_07_P001241
ECs1229	ECs1229	-2.66066					hypothetical protein [ECs1229]	A_07_P062256
b2278	nuoL	-2.66839	2.28101			7.53932	NADH dehydrogenase I chain L [b2278]	A_07_P001178
ECs2995	ECs2995	-2.68794	2.63514				putative superinfection exclusion protein [ECs2995]	A_07_P052965
Z1495	Z1495	-2.69064					unknown protein encoded by bacteriophage BP-933W [Z1495]	A_07_P051561
b3131	agaR	-2.69265		-2.10716			putative DEOR-type transcriptional regulator of aga operon [b3131]	A_07_P000379
Z5526	trmA	-2.70111	2.36606				tRNA [Z5526]	A_07_P047177
ECs1242	ECs1242	-2.70518					hypothetical protein [ECs1242]	A_07_P062321
b3567	xylG	-2.72173					putative ATP-binding protein of xylose transport system [b3567]	A_07_P007761
b0312	betB	-2.73744					NAD+-dependent betaine aldehyde dehydrogenase [b0312]	A_07_P008251
b0185	accA	-2.74031		-5.75728			acetylCoA carboxylase, carboxytransferase component, alpha subunit [b0185]	A_07_P002882
c_1431		-2.75106					Hypothetical protein [c_1431]	A_07_P040959
b2964	nupG	-2.75547	-2.29797				transport of nucleosides, permease protein [b2964]	A_07_P011964
Z1183	Z1183	-2.75661					orf Unknown function [Z1183]	A_07_P046945
ECs4052	ECs4052	-2.76504	-28.1801			10.3756	argininosuccinate synthetase [ECs4052]	A_07_P059701
b2281	nuoI	-2.76842					NADH dehydrogenase I chain I [b2281]	A_07_P013694
c_4928		-2.77239	2.44783				tRNA [c_4928]	A_07_P037396
b3521	yhjC	-2.77282					putative transcriptional regulator LYSR-type [b3521]	A_07_P007536
b2585	pssA	-2.77293					phosphatidylserine synthase; phospholipid synthesis [b2585]	A_07_P019829
c_0897		-2.77325					Hypothetical protein [c_0897]	A_07_P033506
b0556	rzpD	-2.77622					bacteriophage lambda endopeptidase homolog [b0556]	A_07_P010301
Z0995	bioF	-2.78358	-59.487	-15.1249			8-amino-7-oxononanoate synthase [Z0995]	A_07_P051711
Z1908	Z1908	-2.79043					putative tail component of prophage CP-933X [Z1908]	A_07_P050640
Z5449	rhaS	-2.79963		4.61013			positive regulator for rhaBAD operon [Z5449]	A_07_P047099
b2728	hypC	-2.80978					pleiotrophic effects on 3 hydrogenase isozymes [b2728]	A_07_P002090
ECs2991	ECs2991	-2.81097					hypothetical protein [ECs2991]	A_07_P052942
ECs5246	ECs5246	-2.81254		-3.06426			hypothetical protein [ECs5246]	A_07_P061638
b3858	yihD	-2.8188	3.23417				orf, hypothetical protein [b3858]	A_07_P019075
b3552	yiaD	-2.82087	4.92763				putative outer membrane protein [b3552]	A_07_P007687
ECs0854	ECs0854	-2.82629	-61.1061	-15.0167			8-amino-7-oxononanoate synthase [ECs0854]	A_07_P063026
ECs4896	ECs4896	-2.83065	2.6471				tRNA [ECs4896]	A_07_P057927
Z2099	Z2099	-2.84149					unknown protein encoded within prophage CP-933O [Z2099]	A_07_P047791
b4077	gltP	-2.84984	2.77308	-3.19247			glutamate-aspartate symport protein [b4077]	A_07_P009026
c_3890		-2.85657					PTS system, N-acetylgalactosamine-specific IID component [c_3890]	A_07_P034096
ECs1980	ECs1980	-2.86285					major tail protein [ECs1980]	A_07_P058730
ACA-0244251		-2.86357					TraX protein []	A_07_P059269
Z0984	Z0984	-2.86393					unknown protein encoded by prophage CP-933K [Z0984]	A_07_P046545
Z4534	argG	-2.87273	-25.8261			10.5606	argininosuccinate synthetase [Z4534]	A_07_P045946
b3872	yihL	-2.8737					putative transcriptional regulator [b3872]	A_07_P019137
ECs0416	ECs0416	-2.88383					putative regulatory protein [ECs0416]	A_07_P053971
Z2066	Z2066	-2.88654					unknown protein encoded by prophage CP-933O [Z2066]	A_07_P047671
ECs2754	ECs2754	-2.89928					prophage maintenance protein [ECs2754]	A_07_P055361
Z3534	nuoN	-2.89983	2.46334				NADH dehydrogenase I chain N [Z3534]	A_07_P051791
Z0461	Z0461	-2.91616		2.65859			putative permease hexosephosphate transport [Z0461]	A_07_P043776
b1842	holE	-2.93242					DNA polymerase III, theta subunit [b1842]	A_07_P015890
Z2979	Z2979	-2.9355					putative stability/partitioning protein encoded within prophage CP-933T [Z2979]	A_07_P044588
ECs2634	ECs2634	-2.94236					putative plasmid partition protein [ECs2634]	A_07_P055088
b1041	csgB	-2.94606		3.55069			minor curlin subunit precursor, similar ro CsgA [b1041]	A_07_P001417
Z3454	ccmE	-2.94935					cytochrome c biogenesis, possible subunit of a [Z3454]	A_07_P045507
b2705	srlD	-2.95815	-4.2002				glucitol [b2705]	A_07_P001971
b2529	iscU	-2.97037		-4.0379		9.53369	orf, hypothetical protein [b2529]	A_07_P019547
b0313	betI	-2.97278	3.31923	-6.01765			probably transcriptional repressor of bet genes [b0313]	A_07_P008258
ECs2005	ECs2005	-2.98146					hypothetical protein [ECs2005]	A_07_P058830
ECs3160	ECs3160	-2.98353	2.58125				NADH dehydrogenase I chain N [ECs3160]	A_07_P062826
ECs1773	ECs1773	-2.98515					putative prophage maintenance protein [ECs1773]	A_07_P058245
b1245	oppC	-2.9865					homolog of Salmonella oligopeptide transport permease protein [b1245]	A_07_P007165
ECs1210	ECs1210	-2.99334					hypothetical protein [ECs1210]	A_07_P062167
ECs1993	ECs1993	-3.00593		4.45897			hypothetical protein [ECs1993]	A_07_P058792
Z3269	Z3269	-3.00972					orf Unknown function [Z3269]	A_07_P045142
b1801	yeaV	-3.0208					putative transport protein [b1801]	A_07_P015697
b1246	oppD	-3.02846					homolog of Salmonella ATP-binding protein of oligopeptide ABC transport system [b1246]	A_07_P007166
b3764	yifE	-3.03992	2.7469			4.05318	orf, hypothetical protein [b3764]	A_07_P005711
b1476	fdnI	-3.04077					formate dehydrogenase-N, nitrate-inducible, cytochrome B556 [b1476]	A_07_P009475
ECs2284	ECs2284	-3.04234		2.91533			inhibitor of cell division [ECs2284]	A_07_P054838
ECs1378	ECs1378	-3.06393					hypothetical protein [ECs1378]	A_07_P060419
c_3140		-3.06533					Protein yfjF [c_3140]	A_07_P030260
ECs0016	ECs0016	-3.07031					Gef protein [ECs0016]	A_07_P058872
b2480	bcp	-3.07367				2.55158	bacterioferritin comigratory protein [b2480]	A_07_P013456
b0057		-3.07424					orf, hypothetical protein [b0057]	A_07_P010974
ECs4601	ECs4601	-3.08296					hypothetical protein [ECs4601]	A_07_P057595
b2303	folX	-3.09836					D-erythro-7,8-dihydroneopterin tri P epimerase [b2303]	A_07_P013803
b2196	ccmF	-3.09891					cytochrome c-type biogenesis protein [b2196]	A_07_P000767
b3455	livG	-3.11022	-13.5969				ATP-binding component of high-affinity branched-chain amino acid transport system [b3455]	A_07_P018293
b0003	thrB	-3.14145	-6.82921	-2.78172			homoserine kinase [b0003]	A_07_P010710
b2272	yfbM	-3.14584					orf, hypothetical protein [b2272]	A_07_P001148
Z0016	gef	-3.16482					Gef protein interferes with membrane function when [Z0016]	A_07_P048482
b4138	dcuA	-3.18312					anaerobic dicarboxylate transport [b4138]	A_07_P011423
Z2826	'yeaJ	-3.18587	3.86824				orf Unknown function [Z2826]	A_07_P044476
Z2326	ydbL	-3.19192					orf Unknown function [Z2326]	A_07_P048210
ECs3844		-3.19906					hypothetical protein [ECs3844]	A_07_P056361
b0889	lrp	-3.20725		-4.19934		3.81018	regulator for leucine [b0889]	A_07_P004893
c_4986		-3.20819					D-glucitol-6-phosphate dehydrogenase [c_4986]	A_07_P037506
b0062	araA	-3.21032		8.93765	10.6878		L-arabinose isomerase [b0062]	A_07_P010999
ECs2495	ECs2495	-3.22697	3.33413				hypothetical protein [ECs2495]	A_07_P054951
Z1630		-3.22736					putative enzyme Not classified [Z1630]	A_07_P050066
b2409	yfeR	-3.22834		2.23789			putative transcriptional regulator LYSR-type [b2409]	A_07_P013101
ECs2282	ECs2282	-3.2338					hypothetical protein [ECs2282]	A_07_P054828
ABH-0244173	L7094	-3.26173					transposase [L7094]	A_07_P049075
b2020	hisD	-3.26284	-2.49896				L-histidinal:NAD+ oxidoreductase; L-histidinol:NAD+ oxidoreductase [b2020]	A_07_P015421
ECs1221	ECs1221	-3.26304					putative portal protein [ECs1221]	A_07_P062218
ECs4979	ECs4979	-3.26369					putative tail sheath protein [ECs4979]	A_07_P061353
b4240	treB	-3.2683			3.2225		PTS system enzyme II, trehalose specific [b4240]	A_07_P003751
ABR-0081747		-3.27847					toxic membrane protein []	A_07_P035421
b2308	hisQ	-3.2802	-3.6813				histidine transport system permease protein [b2308]	A_07_P013826
b3870	glnA	-3.28129					glutamine synthetase [b3870]	A_07_P019129
b0726	sucA	-3.29479	-10.0479		2.2488		2-oxoglutarate dehydrogenase [b0726]	A_07_P010149
b3926	glpK	-3.32155	-24.6876				glycerol kinase [b3926]	A_07_P019409
b2343	yfcZ	-3.33259					orf, hypothetical protein [b2343]	A_07_P014002
ECs1347	ECs1347	-3.33298					hypothetical protein [ECs1347]	A_07_P062728
ECs1370	ECs1370	-3.33488					putative glucosyl-transferase [ECs1370]	A_07_P060389
ECs3086	ECs3086	-3.33641					cytochrome-c biosynthesis heme-carrier protein ccmE [ECs3086]	A_07_P053122
Z1174	terC	-3.33727					putative phage inhibition, colicin resistance and tellurite [Z1174]	A_07_P046910
b4359	mdoB	-3.33767		3.51028			phosphoglycerol transferase I [b4359]	A_07_P017491
b1174	minE	-3.34513					cell division topological specificity factor, reverses MinC inhibition of ftsZ ring formation [b1174]	A_07_P006821
b3603	lldP	-3.34586	-3.64594		3.01925		L-lactate permease [b3603]	A_07_P016959
ACA-0244246		-3.36351					transposase []	A_07_P059250
ECs1354	ECs1354	-3.37554		-2.48284			putative tellurium resistance protein TerC [ECs1354]	A_07_P060320
ECs1349	ECs1349	-3.37988	2.49142				hypothetical protein [ECs1349]	A_07_P062739
b1786	yeaJ	-3.39136	4.74378				orf, hypothetical protein [b1786]	A_07_P015623
b3456	livM	-3.40112	-10.8074	-7.39636			high-affinity branched-chain amino acid transport [b3456]	A_07_P018298
b3071	yqjI	-3.41378		2.23264			orf, hypothetical protein [b3071]	A_07_P000083
Z1477	Z1477	-3.42506					putative portal protein of bacteriophage BP-933W [Z1477]	A_07_P051473
b0018	mokC	-3.42553					Gef protein interferes with membrane function when in excess [b0018]	A_07_P010256
c_3643		-3.42566					Unknown in ISEc8 [c_3643]	A_07_P036391
b2773	ygcU	-3.42598					putative oxidoreductase subunit [b2773]	A_07_P002315
c_2180		-3.43026	-5.82111				Hypothetical protein [c_2180]	A_07_P035257
c_2158		-3.43204		2.19483			Putative thiosulfate sulfurtransferase ynjE precursor [c_2158]	A_07_P041171
b2023	hisH	-3.44726	-2.31626		3.07675		glutamine amidotransferase subunit of heterodimer with HisF = imidazole glycerol phosphate synthase holoenzyme [b2023]	A_07_P015440
b1226	narJ	-3.44872		2.54725			nitrate reductase 1, delta subunit, assembly function [b1226]	A_07_P007083
Z6065	Z6065	-3.45831					unknown protein encoded by cryptic prophage CP-933P [Z6065]	A_07_P044284
b0410	yajD	-3.48583					orf, hypothetical protein [b0410]	A_07_P021164
ECs0004	ECs0004	-3.49272	-5.00776				threonine synthase [ECs0004]	A_07_P059371
b1577	ydfE	-3.51491					orf, hypothetical protein [b1577]	A_07_P020523
Z1141	Z1141	-3.52115		-2.06412			orf Unknown function [Z1141]	A_07_P046761
Z4330	Z4330	-3.52163					putative transposase [Z4330]	A_07_P045784
Z1169	Z1169	-3.53739	2.6419				orf Unknown function [Z1169]	A_07_P046884
ECs1226	ECs1226	-3.53933					hypothetical protein [ECs1226]	A_07_P062245
ACA-0244189		-3.5467	2.39723	2.18678			Type II secretion pathway related protein []	A_07_P058995
b1175	minD	-3.54992					cell division inhibitor, a membrane ATPase, activates minC [b1175]	A_07_P006827
c_0885	ybiC	-3.55747					Hypothetical oxidoreductase ybiC [c_0885]	A_07_P042097
ECs1240	ECs1240	-3.55964		2.14365			hypothetical protein [ECs1240]	A_07_P062314
ECs1059	ECs1059	-3.5812					putative division inhibition protein [ECs1059]	A_07_P057078
Z1493	Z1493	-3.58447		2.20239			unknown protein encoded by bacteriophage BP-933W [Z1493]	A_07_P051554
ECs0304	ECs0304	-3.60714	3.49331				hypothetical protein [ECs0304]	A_07_P053719
Z1167	Z1167	-3.63018					orf Unknown function [Z1167]	A_07_P046871
ABE-0285033	ybdD	-3.64692	-4.06635	4.73537			conserved protein [b4512]	A_07_P010317
b2025	hisF	-3.65567					imidazole glycerol phosphate synthase subunit in heterodimer with HisH = imidazole glycerol phsphate synthase holoenzyme [b2025]	A_07_P015446
c_1432		-3.6557					Hypothetical protein [c_1432]	A_07_P040963
b3213	gltD	-3.66014	-6.56063	-2.37929			glutamate synthase, small subunit [b3213]	A_07_P012545
c_5123	melR	-3.66362					Melibiose operon Regulatory protein [c_5123]	A_07_P042043
b0002	thrA	-3.67643	-7.2364	-5.3115			aspartokinase I, homoserine dehydrogenase I [b0002]	A_07_P010704
b1776	ydjL	-3.68527	-5.23558				putative oxidoreductase [b1776]	A_07_P015572
ECs1316	ECs1316	-3.68882		3.11122			putative diacylglycerol kinase [ECs1316]	A_07_P062578
ABH-0244061	etpC	-3.69599	2.42618	2.17127			type II secretion protein [L7032]	A_07_P048790
b2600	tyrA	-3.70412			3.55724		chorismate mutase-T and prephenate dehydrogenase [b2600]	A_07_P019876
Z0004	thrC	-3.70553	-4.74245				threonine synthase [Z0004]	A_07_P049101
b3460	livJ	-3.71523	-22.971		2.30597		high-affinity amino acid transport system; periplasmic binding protein [b3460]	A_07_P018317
Z4329	Z4329	-3.71545					orf Unknown function [Z4329]	A_07_P045778
Z1547	Z1547	-3.73597					putative acyl-carrier protein [Z1547]	A_07_P051667
ECs0310	ECs0310	-3.74036					hypothetical protein [ECs0310]	A_07_P053741
b2774	ygcW	-3.75132					putative oxidoreductase [b2774]	A_07_P002320
c_0314		-3.75159	3.74807	-8.27791			Hypothetical protein [c_0314]	A_07_P036210
ECs2620	ECs2620	-3.75309		-2.34117			putative transcriptional regulator [ECs2620]	A_07_P055024
ECs1287	ECs1287	-3.75752					putative acyl carrier protein [ECs1287]	A_07_P062452
Z1473	Z1473	-3.75861					putative endopeptidase Rz of bacteriophage BP-933W [Z1473]	A_07_P051457
ECs1234	ECs1234	-3.76835					putative outer membrane protein [ECs1234]	A_07_P062282
b2703	srlE	-3.78525	-7.34309				PTS system, glucitol/sorbitol-specific IIB component and second of two IIC components [b2703]	A_07_P001964
Z1676	csgA	-3.78692	-2.24833	3.97477			curlin major subunit, coiled surface structures cryptic [Z1676]	A_07_P050095
ABH-0247451		-3.79463					predicted protein []	A_07_P048645
Z2969	Z2969	-3.80303		-2.19963			unknown protein encoded by prophage CP-933T [Z2969]	A_07_P044539
b3862	yihG	-3.80979	3.62339				putative endonuclease [b3862]	A_07_P019094
ACA-0244274		-3.81249					predicted protein []	A_07_P059365
b0411	tsx	-3.81292		-7.05701		5.99583	nucleoside channel; receptor of phage T6 and colicin K [b0411]	A_07_P021167
ECs1233	ECs1233	-3.81479					putative tail tip fiber protein [ECs1233]	A_07_P062280
ECs4957	ECs4957	-3.81528					hypothetical protein [ECs4957]	A_07_P061244
b1247	oppF	-3.81885					homolog of Salmonella ATP-binding protein of oligopeptide ABC transport system [b1247]	A_07_P007171
b1702	pps	-3.82352					phosphoenolpyruvate synthase [b1702]	A_07_P018562
b2022	hisB	-3.83535	-2.3552		2.93284	5.78696	imidazoleglycerolphosphate dehydratase and histidinol-phosphate phosphatase [b2022]	A_07_P015435
b2530	iscS	-3.86867		-5.21923		11.4896	putative aminotransferase [b2530]	A_07_P019553
Z1430	Z1430	-3.88173					unknown protein encoded by bacteriophage BP-933W [Z1430]	A_07_P051310
ECs1348	ECs1348	-3.88986	2.46437				hypothetical protein [ECs1348]	A_07_P062732
ECs1165	ECs1165	-3.91482					hypothetical protein [ECs1165]	A_07_P061955
Z1811	Z1811	-3.92776					putative tail component encoded by prophage CP-933N [Z1811]	A_07_P050298
Z5895	Z5895	-3.93945					orf Unknown function [Z5895]	A_07_P047463
ECs1569	ECs1569	-3.94168	3.25539				hypothetical protein [ECs1569]	A_07_P060890
ECs3858	ECs3858	-3.94599					hypothetical protein [ECs3858]	A_07_P056433
b1225	narH	-3.98357					nitrate reductase 1, beta subunit [b1225]	A_07_P007077
ACA-0244270		-4.00231					hypothetical 66.6 kD protein in FRWD-PPC intergenic region []	A_07_P059347
Z4279	tktA	-4.00445		-2.78373			transketolase 1 isozyme [Z4279]	A_07_P045696
b1244	oppB	-4.01062					oligopeptide transport permease protein [b1244]	A_07_P007157
b4335	yjiM	-4.04319					orf, hypothetical protein [b4335]	A_07_P004201
ECs3810	ECs3810	-4.05932		-2.78339			transketolase 1 isozyme [ECs3810]	A_07_P056341
ABH-0244056	L7028	-4.06202	2.21678				phosphoethanolamine phosphotransferase [L7028]	A_07_P048767
ECs1238	ECs1238	-4.07406		2.07751			hypothetical protein [ECs1238]	A_07_P062304
ECs2825	ECs2825	-4.07435			2.97176		N- [ECs2825]	A_07_P062811
ECs4592	ECs4592	-4.09486					hypothetical protein [ECs4592]	A_07_P057572
b1757	ynjE	-4.09604		2.14434			putative thiosulfate sulfur transferase [b1757]	A_07_P018832
ACA-0244275		-4.09992					predicted protein []	A_07_P059368
b1415	aldA	-4.10137	-4.98694				aldehyde dehydrogenase, NAD-linked [b1415]	A_07_P009166
Z3463	napA	-4.10291					probable nitrate reductase 3 [Z3463]	A_07_P052646
ECs5252	ECs5252	-4.10686					putative transcription regulator [ECs5252]	A_07_P061670
b3665	ade	-4.1125					probable adenine deaminase [b3665]	A_07_P017261
Z3186	hisA	-4.1147	-2.35803		3.00291		N- [Z3186]	A_07_P051776
Z1491	Z1491	-4.12016		2.01369			unknown protein encoded by bacteriophage BP-933W [Z1491]	A_07_P051544
ECs0300	ECs0300	-4.12449					putative CI repressor [ECs0300]	A_07_P053696
ACA-0244188		-4.12613		3.55942			ToxR-regulated lipoprotein []	A_07_P058988
b2021	hisC	-4.14025	-2.51797		3.32724	5.78752	histidinol-phosphate aminotransferase [b2021]	A_07_P015429
Z0943	ybhC	-4.14709		-7.41872			putative pectinesterase [Z0943]	A_07_P051991
ECs2908	ECs2908	-4.15417					hypothetical protein [ECs2908]	A_07_P055727
Z1170	Z1170	-4.16313	2.87632				orf Unknown function [Z1170]	A_07_P046886
Z0337	Z0337	-4.17299					putative regulator encoded in prophage CP-933I [Z0337]	A_07_P043516
ECs1724	ECs1724	-4.19469					hypothetical protein [ECs1724]	A_07_P058147
ECs1589	ECs1589	-4.21593		2.43018			hypothetical protein [ECs1589]	A_07_P060967
b2198	ccmD	-4.25516					heme exporter protein C [b2198]	A_07_P000776
ABH-0247452		-4.25985					predicted protein []	A_07_P048648
ECs1218	ECs1218	-4.26187					hypothetical protein [ECs1218]	A_07_P062203
b2134	pbpG	-4.30764	2.44651				penicillin-binding protein 7 [b2134]	A_07_P003433
b2844	yqeF	-4.30959	-2.58284			3.6852	putative acyltransferase [b2844]	A_07_P006203
ECs5257	ECs5257	-4.31938					hypothetical protein [ECs5257]	A_07_P061693
b1420	mokB	-4.32033					orf, hypothetical protein [b1420]	A_07_P009195
b3820	yigI	-4.36539		-2.52623			orf, hypothetical protein [b3820]	A_07_P005970
b3749	rbsA	-4.37589					ATP-binding component of D-ribose high-affinity transport system [b3749]	A_07_P005669
b2704	srlB	-4.39901	-5.72616		2.20155		PTS system, glucitol/sorbitol-specific enzyme IIA component [b2704]	A_07_P001966
b0112	aroP	-4.39923	-5.66084				aromatic amino acid transport protein [b0112]	A_07_P002521
b0810	glnP	-4.41323				4.2455	glutamine high-affinity transport system; membrane component [b0810]	A_07_P004503
ECs1211	ECs1211	-4.47722					hypothetical protein [ECs1211]	A_07_P062175
Z1139	Z1139	-4.48784		3.38325			putative diacylglycerol kinase [Z1139]	A_07_P046753
Z3188	hisI	-4.49777	-2.53782		2.55976		phosphoribosyl-amp cyclohydrolase phosphoribosyl-ATP pyrophosphatase [Z3188]	A_07_P044983
ABH-0244060	L7031	-4.54075		3.69558			zinc metalloprotease [L7031]	A_07_P048783
Z5888	Z5888	-4.54874					orf Unknown function [Z5888]	A_07_P047440
ECs0748	sdhA	-4.55854	-12.5229	-11.9346			succinate dehydrogenase flavoprotein subunit [ECs0748]	A_07_P063016
b1976	mtfA	-4.56927					orf, hypothetical protein [b1976]	A_07_P015234
Z4910	chuS	-4.58749					putative heme/hemoglobin transport protein [Z4910]	A_07_P049382
Z0463	Z0463	-4.61293	-4.88255				putative response regulator hexosephosphate transport [Z0463]	A_07_P043786
ECs2827	ECs2827	-4.61468	-2.51151		2.46446		phosphoribosyl-amp cyclohydrolase [ECs2827]	A_07_P055553
Z3927	Z3927	-4.65078	2.17015				unknown protein encoded by prophage CP-933Y [Z3927]	A_07_P042984
ECs4990	ECs4990	-4.66504					putative tail fiber assembly protein [ECs4990]	A_07_P061408
ECs1058	ECs1058	-4.69687					hypothetical protein [ECs1058]	A_07_P057072
Z1846	Z1846	-4.70812		2.38674			unknown protein encoded by prophage CP-933C [Z1846]	A_07_P048537
Z1467	Z1467	-4.73744					unknown protein encoded by bacteriophage BP-933W [Z1467]	A_07_P051445
Z4268	Z4268	-4.77182				5.91398	orf hypothetical protein [Z4268]	A_07_P045673
b0074	leuA	-4.77526	-3.1643				2-isopropylmalate synthase [b0074]	A_07_P011058
Z0458	fbpC	-4.79423					putative ATP-binding component of a transport system [Z0458]	A_07_P043761
b3180	yhbY	-4.79817	3.38456				orf, hypothetical protein [b3180]	A_07_P000614
c_5055		-4.80805	-3.98484	-12.4156			Hypothetical protein [c_5055]	A_07_P037658
ECs2286	ECs2286	-4.82585		3.1169			hypothetical protein [ECs2286]	A_07_P054850
c_3225		-4.8327	4.58836	12.5314			Conserved hypothetical protein [c_3225]	A_07_P030542
ECs0418	ECs0418	-4.84193	-5.04447				putative transcription regulator [ECs0418]	A_07_P053981
ABH-0244038	L7018	-4.84278					predicted cytochrome [L7018]	A_07_P048731
b2799	fucO	-4.84795					L-1,2-propanediol oxidoreductase [b2799]	A_07_P005991
b2242	glpB	-4.85128					sn-glycerol-3-phosphate dehydrogenase [b2242]	A_07_P000998
Z2338	Z2338	-4.87002					unknown protein encoded by prophage CP-933R [Z2338]	A_07_P048234
b0809	glnQ	-4.90369				5.44281	ATP-binding component of glutamine high-affinity transport system [b0809]	A_07_P004500
Z4007	srlE_1	-4.91198	-6.80356				PTS system, glucitol/sorbitol-specific IIB component and second [Z4007]	A_07_P043105
b2204	napH	-4.92839					ferredoxin-type protein: electron transfer [b2204]	A_07_P000808
b0063	araB	-4.94148		19.9887	9.37338		L-ribulokinase [b0063]	A_07_P011001
ECs4981	ECs4981	-4.97744					hypothetical protein [ECs4981]	A_07_P061362
Z2149	Z2149	-4.97831					orf Other or unknown [Z2149]	A_07_P047969
b1347	ydaC	-4.97885					orf, hypothetical protein [b1347]	A_07_P014713
ECs4379	ECs4379	-5.00706					hypothetical protein [ECs4379]	A_07_P060037
b4064	yjcD	-5.04945	-3.73612	-12.9267			orf, hypothetical protein [b4064]	A_07_P008961
Z3974	Z3974	-5.06498	4.74766	13.2703			orf Unknown function [Z3974]	A_07_P043090
Z0353	yagU	-5.08146	11.108				orf, hypothetical protein [Z0353]	A_07_P043568
b3541	dppD	-5.10655	-2.72542	-6.06531			putative ATP-binding component of dipeptide transport system [b3541]	A_07_P007640
Z1429	Z1429	-5.11827					unknown protein encoded by bacteriophage BP-933W [Z1429]	A_07_P051303
ECs1164	ECs1164	-5.1381					hypothetical protein [ECs1164]	A_07_P061948
b3882	yihU	-5.17064		3.94624			putative dehydrogenase [b3882]	A_07_P019190
Z1173	terB	-5.18042					putative phage inhibition, colicin resistance and tellurite [Z1173]	A_07_P046904
ECs1205	ECs1205	-5.23315					Shiga toxin 2 subunit A [ECs1205]	A_07_P062148
b0987	gfcA	-5.25206	2.04305				orf, hypothetical protein [b0987]	A_07_P005379
b3458	livK	-5.25271	-12.4284				high-affinity leucine-specific transport system; periplasmic binding protein [b3458]	A_07_P018306
ECs3857	ECs3857	-5.27078					hypothetical protein [ECs3857]	A_07_P056428
ECs1353	ECs1353	-5.27932					putative tellurium resistance protein TerB [ECs1353]	A_07_P060314
ECs3238	ECs3238	-5.31315		11.8098			hypothetical protein [ECs3238]	A_07_P053312
ECs3535	ECs3535	-5.32536	5.13324	15.8185			hypothetical protein [ECs3535]	A_07_P055985
ECs1239	ECs1239	-5.33308					hypothetical protein [ECs1239]	A_07_P062307
Z1464	stx2A	-5.37083					shiga-like toxin II A subunit encoded by [Z1464]	A_07_P051428
Z5897	Z5897	-5.3726	-2.57712				orf Unknown function [Z5897]	A_07_P047473
b1260	trpA	-5.37786					tryptophan synthase, alpha protein [b1260]	A_07_P007238
ECs4968	ECs4968	-5.38546					hypothetical protein [ECs4968]	A_07_P061296
b3457	livH	-5.41835	-7.96047	-7.08965			high-affinity branched-chain amino acid transport system; membrane component [b3457]	A_07_P018304
b3133	agaV	-5.44719		3.34018		-2.05189	PTS system, cytoplasmic, N-acetylgalactosamine-specific IIB component 2 [b3133]	A_07_P000390
ECs4422	ECs4422	-5.47865	-2.99866	-11.0307			dipeptide transport system permease protein 2 [ECs4422]	A_07_P060086
ECs4006	ECs4006	-5.47904				-2.16423	putative hydrolase [ECs4006]	A_07_P059666
b3263	yhdU	-5.5801					orf, hypothetical protein [b3263]	A_07_P012782
Z4487	Z4487	-5.59637					putative phosphotransferase system enzyme subunit [Z4487]	A_07_P045901
ECs0415	ECs0415	-5.61169			2.8722		putative periplasmic-iron-binding protein [ECs0415]	A_07_P053966
Z1492	Z1492	-5.63374		2.19372			unknown protein encoded by bacteriophage BP-933W [Z1492]	A_07_P051547
Z1479	Z1479	-5.64597					unknown protein encoded by bacteriophage BP-933W [Z1479]	A_07_P051484
ECs1352	ECs1352	-5.66975					putative tellurium resistance protein TerA [ECs1352]	A_07_P060307
Z1190	Z1190	-5.70237					putative glucosyltransferase [Z1190]	A_07_P046961
b1880	flhB	-5.70472					putative part of export apparatus for flagellar proteins [b1880]	A_07_P016076
Z0460	afuA	-5.72089			2.88917		periplasmic ferric iron-binding protein [Z0460]	A_07_P043771
ECs2155	ECs2155	-5.72278					hypothetical protein [ECs2155]	A_07_P054381
ECs2156	ECs2156	-5.75335					hypothetical protein [ECs2156]	A_07_P054387
ECs4284		-5.76427		45.1155			putative ATP-dependent DNA helicase [ECs4284]	A_07_P059841
b0064	araC	-5.76467		9.1417			transcriptional regulator for ara operon [b0064]	A_07_P011010
b0262	afuC	-5.7667			3.48259		putative ATP-binding component of a transport system [b0262]	A_07_P008011
b2997	hybO	-5.78118	2.61181				putative hydrogenase subunit [b2997]	A_07_P012116
Z4959	dppC	-5.80289	-3.1303	-8.87717			dipeptide transport system permease protein 2 [Z4959]	A_07_P049446
Z2257	Z2257	-5.84455					unknown protein associated with Rhs element [Z2257]	A_07_P048105
ECs1568	ECs1568	-5.88816					hypothetical protein [ECs1568]	A_07_P060884
b4015	aceA	-5.92898			2.63728		isocitrate lyase [b4015]	A_07_P008720
Z5943		-5.94586					orf conserved hypothetical protein [Z5943]	A_07_P047556
b3523	yhjE	-5.97173	-15.0389				putative transport protein [b3523]	A_07_P007550
ECs4994	ECs4994	-5.97428					hypothetical protein [ECs4994]	A_07_P061427
Z4326	Z4326	-5.9799					putative enterotoxin [Z4326]	A_07_P045766
Z1489	lomW	-5.9864		4.30701			putative outer membrane protein Lom precursor of [Z1489]	A_07_P051534
b3528	dctA	-5.99525			8.24715		uptake of C4-dicarboxylic acids [b3528]	A_07_P007574
ECs1363		-6.00692	2.29996				hypothetical protein [ECs1363]	A_07_P060356
Z0372	Z0372	-6.01361		-3.91311			orf Unknown function [Z0372]	A_07_P043606
Z3072	Z3072	-6.01717					unknown protein encoded within prophage CP-933U [Z3072]	A_07_P044721
Z4328	Z4328	-6.05066					orf Unknown function [Z4328]	A_07_P045773
b3134	agaW	-6.06093					PTS system N-acetylgalactosameine-specific IIC component 2 [b3134]	A_07_P000391
Z0370	Z0370	-6.06499					orf Unknown function [Z0370]	A_07_P043596
b4321	gntP	-6.08187					gluconate transport system permease 3 [b4321]	A_07_P004131
b3748	rbsD	-6.09824					D-ribose high-affinity transport system; membrane-associated protein [b3748]	A_07_P005662
b1983	yeeN	-6.106					orf, hypothetical protein [b1983]	A_07_P015265
ECs5304	ECs5304	-6.11228					hypothetical protein [ECs5304]	A_07_P061811
Z3620	Z3620	-6.12647		16.2107			orf Unknown function [Z3620]	A_07_P042722
Z1171	terZ	-6.14231					putative phage inhibition, colicin resistance and tellurite [Z1171]	A_07_P046894
b3132	kbaZ	-6.17101					putative tagatose 6-phosphate kinase 2 [b3132]	A_07_P000381
ECs1223	ECs1223	-6.18292					hypothetical protein [ECs1223]	A_07_P062229
ECs0414	ECs0414	-6.20281			3.55301		putative ferric transport system permease [ECs0414]	A_07_P053961
ECs0334	ECs0334	-6.20339		-3.83355			hypothetical protein [ECs0334]	A_07_P053806
b3409	feoB	-6.21536	2.99914				ferrous iron transport protein B [b3409]	A_07_P018073
ECs1169	ECs1169	-6.26124					hypothetical protein [ECs1169]	A_07_P061975
c_2613	yegR	-6.27174					Hypothetical protein yegR [c_2613]	A_07_P032122
ECs1236	ECs1236	-6.28603		4.73762			putative outer membrane precursor [ECs1236]	A_07_P062294
ECs2619	ECs2619	-6.29239					putative membrane protein [ECs2619]	A_07_P055016
Z5118	Z5118	-6.29873	2.33221				orf Unknown function [Z5118]	A_07_P049726
Z4480	yhaG	-6.31796		2.97959			putative hydrolase [Z4480]	A_07_P045896
b0760	modF	-6.33001					ATP-binding component of molybdate transport system [b0760]	A_07_P004252
ECs4567	ECs4567	-6.41224	2.41943				hypothetical protein [ECs4567]	A_07_P057451
ECs0332	ECs0332	-6.41564					hypothetical protein [ECs0332]	A_07_P053796
b3772	ilvA	-6.44062	-2.10167				threonine deaminase [b3772]	A_07_P005741
Z3921		-6.47877					orf Other or unknown [Z3921]	A_07_P042964
b3543	dppB	-6.48164	-4.15848	-7.89717			dipeptide transport system permease protein 1 [b3543]	A_07_P007648
Z1478	Z1478	-6.51997					unknown protein encoded by bacteriophage BP-933W [Z1478]	A_07_P051477
Z0459	afuB	-6.52882			3.5208		putative permease component of transport system for [Z0459]	A_07_P043766
b3566	xylF	-6.54296					xylose binding protein transport system [b3566]	A_07_P007757
ECs1191	ECs1191	-6.54663		7.4625			hypothetical protein [ECs1191]	A_07_P062080
b3771	ilvD	-6.57917	-3.79817	-2.44797		2.35245	dihydroxyacid dehydratase [b3771]	A_07_P005736
b0306	ykgE	-6.5869					putative dehydrogenase subunit [b0306]	A_07_P008225
b2241	glpA	-6.61206	-7.0504	-9.20128			sn-glycerol-3-phosphate dehydrogenase [b2241]	A_07_P000991
b1224	narG	-6.63417					nitrate reductase 1, alpha subunit [b1224]	A_07_P007073
ECs1166	ECs1166	-6.63625					hypothetical protein [ECs1166]	A_07_P061956
c_0410		-6.65043					Hypothetical protein ycjY [c_0410]	A_07_P030916
ECs2285	ECs2285	-6.6634					hypothetical protein [ECs2285]	A_07_P054841
ECs3488		-6.77956					hypothetical protein [ECs3488]	A_07_P055869
Z6079	Z6079	-6.78006					unknown protein encoded by cryptic prophage CP-933P [Z6079]	A_07_P044346
ECs1222	ECs1222	-6.84235					hypothetical protein [ECs1222]	A_07_P062222
Z4005	srlA_1	-6.86973	-17.4324				PTS system, glucitol/sorbitol-specific IIC component, one of [Z4005]	A_07_P043096
b0071	leuD	-6.89258					isopropylmalate isomerase subunit [b0071]	A_07_P011045
b2996	hybA	-6.93459					hydrogenase-2 small subunit [b2996]	A_07_P012111
ECs4969	ECs4969	-6.97768					putative portal protein [ECs4969]	A_07_P061302
ECs3559		-6.99329	-18.802				interrupted glucitol/sorbitol-specific PTS system enzyme IIC component [ECs3559]	A_07_P055986
b3597	yibH	-7.04949	-2.13288	152.491		-58.0083	putative membrane protein [b3597]	A_07_P016927
b0981	etk	-7.05178					orf, hypothetical protein [b0981]	A_07_P005350
Z1490	Z1490	-7.1932	4.13534				unknown protein encoded by bacteriophage BP-933W [Z1490]	A_07_P051538
ECs4950	ECs4950	-7.24422					hypothetical protein [ECs4950]	A_07_P058025
b3544	dppA	-7.27653	-5.20423	-2.76509			dipeptide transport protein [b3544]	A_07_P007652
c_5127	fumB	-7.2917					Fumarate hydratase class I, anaerobic [c_5127]	A_07_P037790
ECs4978	ECs4978	-7.30796					hypothetical protein [ECs4978]	A_07_P061350
b1227	narI	-7.32754		3.85411			nitrate reductase 1, cytochrome b [b1227]	A_07_P007089
ECs0077	ECs0077	-7.33536	-2.89709				3-isopropylmalate dehydrogenase [ECs0077]	A_07_P059441
ECs1390		-7.33813	2.18376				hypothetical protein [ECs1390]	A_07_P060471
b1949	fliQ	-7.35248					flagellar biosynthesis [b1949]	A_07_P015108
b1576	ydfD	-7.44272					orf, hypothetical protein [b1576]	A_07_P020520
b2995	hybB	-7.45629	2.32479				probable cytochrome Ni/Fe component of hydrogenase-2 [b2995]	A_07_P012108
ECs1330	rpmE2	-7.48251					ribosomal protein L31-like protein [ECs1330]	A_07_P062643
Z2040	Z2040	-7.67357					unknown protein encoded by prophage CP-933O [Z2040]	A_07_P050827
Z2565	Z2565	-7.67571					putative chaperone protein [Z2565]	A_07_P044160
b2702	srlA	-7.6974	-7.09824				PTS system, glucitol/sorbitol-specific IIC component, one of two [b2702]	A_07_P001960
b2243	glpC	-7.70625	-8.62052				sn-glycerol-3-phosphate dehydrogenase [b2243]	A_07_P001001
Z0082	leuB	-7.71154	-2.9637				3-isopropylmalate dehydrogenase [Z0082]	A_07_P049176
Z5128	Z5128	-7.78818	5.76009				orf Unknown function [Z5128]	A_07_P049778
b1939	fliG	-7.81703					flagellar biosynthesis, component of motor switching and energizing, enabling rotation and determining its direction [b1939]	A_07_P015060
ECs2686	ECs2686	-8.00697					flagellar protein FliO [ECs2686]	A_07_P062809
b1080	flgI	-8.01305					homolog of Salmonella P-ring of flagella basal body [b1080]	A_07_P001601
ACA-0244267		-8.0269					serine protease EspP []	A_07_P059331
b1014	putA	-8.04717		8.89945			proline dehydrogenase, P5C dehydrogenase [b1014]	A_07_P001304
ABH-0244043	espP	-8.10977					extracellular serine protease [L7020]	A_07_P048736
b1802	yeaW	-8.14935					orf, hypothetical protein [b1802]	A_07_P015704
ECs1206	ECs1206	-8.15295		6.62221		-6.1191	Shiga toxin 2 subunit B [ECs1206]	A_07_P062154
b3770	ilvE	-8.18485					branched-chain amino-acid aminotransferase [b3770]	A_07_P005731
ECs4977	ECs4977	-8.21617					hypothetical protein [ECs4977]	A_07_P061343
b2289	lrhA	-8.23769	3.20203				NADH dehydrogenase transcriptional regulator, LysR family [b2289]	A_07_P013734
Z1206	Z1206	-8.32274	2.33898				orf Unknown function [Z1206]	A_07_P050921
b1948	fliP	-8.47567					flagellar biosynthesis [b1948]	A_07_P015103
Z5138	Z5138	-8.48544					orf Unknown function [Z5138]	A_07_P049821
Z3037	fliO	-8.56195					flagelar biosynthesis [Z3037]	A_07_P051774
ECs1237	ECs1237	-8.59344	4.50065				hypothetical protein [ECs1237]	A_07_P062298
Z1465	stx2B	-8.65972		6.6855			shiga-like toxin II B subunit encoded by [Z1465]	A_07_P051434
ECs4993	ECs4993	-8.67775					hypothetical protein [ECs4993]	A_07_P061425
ABH-0244036	katP	-8.85693					bifunctional catalase/peroxidase [L7017]	A_07_P048729
Z0081	leuC	-9.1531	-2.71444				3-isopropylmalate isomerase [Z0081]	A_07_P051861
Z5137	Z5137	-9.1812					orf Unknown function [Z5137]	A_07_P049819
ACA-0244205		-9.21645	3.47425				Hemolysin A []	A_07_P059065
b2171	yeiP	-9.32338		-3.96142			putative elongation factor [b2171]	A_07_P000651
ECs0076	ECs0076	-9.41995	-2.69563				3-isopropylmalate isomerase [ECs0076]	A_07_P062891
ACA-0244269		-9.60877					predicted protein []	A_07_P059342
ABH-0244084	EHEC-hlyA	-9.64853	3.51867				enterohemolysin (EHEC hemolysin) [L7048]	A_07_P048860
ECs2617	ECs2617	-9.64916		2.75385		5.77493	putative integrase [ECs2617]	A_07_P055007
b1796	yoaG	-9.66966					orf, hypothetical protein [b1796]	A_07_P015671
b4014	aceB	-9.71279			2.52398		malate synthase A [b4014]	A_07_P008715
Z2966	intT	-9.74589				5.69988	integrase for prophage CP-933T [Z2966]	A_07_P044522
c_1924	yddB	-9.7944					Hypothetical protein yddB [c_1924]	A_07_P034978
b1938	fliF	-9.86802					flagellar biosynthesis; basal-body MS [b1938]	A_07_P015051
ECs4474	ECs4474	-9.92458	-3.10723	267.917		-84.4167	hypothetical protein [ECs4474]	A_07_P060154
ECs2638	ECs2638	-9.98732					hypothetical protein [ECs2638]	A_07_P055101
Z5100	espF	-10.3248					espF [Z5100]	A_07_P049642
ECs4550	ECs4550	-10.3391					EspF protein [ECs4550]	A_07_P057367
ABE-0012311		-10.5186	-2.52513				acetolactate synthase II, large subunit, C-ter fragment (pseudogene) [b3768]	A_07_P010617
ECs4585	ECs4585	-10.5378					hypothetical protein [ECs4585]	A_07_P057544
b1078	flgG	-10.5822					flagellar biosynthesis, cell-distal portion of basal-body rod [b1078]	A_07_P001593
ECs4976	ECs4976	-10.5955				7.13662	hypothetical protein [ECs4976]	A_07_P061337
b3769	ilvM	-10.6619	-3.49261				acetolactate synthase II, valine insensitive, small subunit [b3769]	A_07_P005727
ECs4962	ECs4962	-10.6809					putative endolysin [ECs4962]	A_07_P061269
b1946	fliN	-10.6929					flagellar biosynthesis, component of motor switch and energizing, enabling rotation and determining its direction [b1946]	A_07_P015092
Z5136	Z5136	-10.7196					orf Unknown function [Z5136]	A_07_P049814
Z3071	Z3071	-10.7319					unknown protein encoded within prophage CP-933U [Z3071]	A_07_P044717
ECs4966	ECs4966	-10.7394					hypothetical protein [ECs4966]	A_07_P061287
Z5022	yibI	-10.8021	-3.31083	294.13		-92.51	orf, hypothetical protein [Z5022]	A_07_P049514
Z2984	Z2984	-10.8296					putative serine acetlyltransferase of prophage CP-933T [Z2984]	A_07_P044601
Z1494	Z1494	-11.3371					unknown protein encoded by bacteriophage BP-933W [Z1494]	A_07_P051558
ECs4965	ECs4965	-11.3746					C4-type zinc finger protein [ECs4965]	A_07_P061281
b1797	yeaR	-11.4174					orf, hypothetical protein [b1797]	A_07_P015676
ABH-0244054	L7027	-11.4792					UDP-N-acetylglucosamine:(heptose) LPS alpha-1,7-N-acetylglucosamine transferase [L7027]	A_07_P048762
ECs4578	ECs4578	-11.5404	7.88907				hypothetical protein [ECs4578]	A_07_P057506
b1077	flgF	-11.5781					flagellar biosynthesis, cell-proximal portion of basal-body rod [b1077]	A_07_P001588
ECs1241	ECs1241	-11.7146					hypothetical protein [ECs1241]	A_07_P062318
ECs4584	ECs4584	-11.7375		3.11823			hypothetical protein [ECs4584]	A_07_P057539
Z5129	Z5129	-11.8201	7.79216				orf Unknown function [Z5129]	A_07_P049781
ECs4702	ECs4702	-12.2352	-2.20927				acetolactate synthase II large subunit [ECs4702]	A_07_P063621
Z5279	ilvG	-12.3487					acetohydroxy acid synthase II [Z5279]	A_07_P052241
ECs4975	ECs4975	-12.7446					hypothetical protein [ECs4975]	A_07_P061332
c_0327		-12.7833					Conserved hypothetical protein [c_0327]	A_07_P036262
ECs4967	ECs4967	-12.9252					hypothetical protein [ECs4967]	A_07_P061294
b1722	ydiY	-13.4678	47.8605				orf, hypothetical protein [b1722]	A_07_P018658
ECs4995	ECs4995	-13.7566		3.33797			hypothetical protein [ECs4995]	A_07_P061434
b0985	gfcC	-14.139	3.92214				orf, hypothetical protein [b0985]	A_07_P005368
Z2968	Z2968	-14.1764					unknown protein encoded by prophage CP-933T [Z2968]	A_07_P044532
ECs0289	ECs0289	-14.1831					putative integrase [ECs0289]	A_07_P053645
ECs1072	ECs1072	-14.2333					hypothetical protein [ECs1072]	A_07_P057132
ECs2618	ECs2618	-14.4666					hypothetical protein [ECs2618]	A_07_P055015
b3767		-14.5226	-2.16284				acetolactate synthase II, large subunit, cryptic, interrupted [b3767]	A_07_P005722
Z0324	Z0324	-14.8468					integrase protein for prophage CP-933I [Z0324]	A_07_P043460
b1945	fliM	-14.8566					flagellar biosynthesis, component of motor switch and energizing, enabling rotation and determining its direction [b1945]	A_07_P015090
b0986	gfcB	-15.1596	3.47673				putative regulator [b0986]	A_07_P005371
Z2967	Z2967	-15.2084					unknown protein encoded by prophage CP-933T [Z2967]	A_07_P044530
b2148	mglC	-15.5639	-3.87		3.25788		methyl-galactoside transport and galactose taxis [b2148]	A_07_P003504
b2165	yeiN	-15.5687					orf, hypothetical protein [b2165]	A_07_P003589
ECs3485	ECs3485	-15.6287					chaperone-like protein [ECs3485]	A_07_P055855
Z3918	Z3918	-15.6685					putative chaperone protein [Z3918]	A_07_P042950
Z1205	Z1205	-16.0135	2.83803				orf Unknown function [Z1205]	A_07_P050920
b1944	fliL	-16.2811					flagellar biosynthesis [b1944]	A_07_P015084
ECs1389	ECs1389	-16.4985	3.31676				hypothetical protein [ECs1389]	A_07_P060470
b3670	ilvN	-16.5116					acetolactate synthase I, valine sensitive, small subunit [b3670]	A_07_P017290
b0833	yliE	-16.6689					orf, hypothetical protein [b0833]	A_07_P004620
Z3405	mglB	-17.2302	-10.8739		3.47185		galactose-binding transport protein receptor for galactose taxis [Z3405]	A_07_P045485
b1656	sodB	-17.2374		-4.15885		2.38844	superoxide dismutase, iron [b1656]	A_07_P018342
ECs3042	ECs3042	-17.5364	-11.1579		3.38392		galactose-binding transport protein [ECs3042]	A_07_P053100
ABH-0244052	L7026	-17.6392					polysaccharide deacetylase [L7026]	A_07_P048757
ECs1182	ECs1182	-17.7932					hypothetical protein [ECs1182]	A_07_P062036
b0929	ompF	-18.4694				17.8398	outer membrane protein 1a [b0929]	A_07_P005092
ACA-0244268		-18.4781					predicted protein []	A_07_P059340
Z5165	ilvB	-18.9413	-3.23205				acetolactate synthase I,valine-sensitive, large subunit [Z5165]	A_07_P052217
b2149	mglA	-19.0803	-9.71836		5.07083	10.8725	ATP-binding component of methyl-galactoside transport and galactose taxis [b2149]	A_07_P003507
ECs4612	ECs4612	-19.2121	-3.03323	5.33435			acetolactate synthase I large subunit [ECs4612]	A_07_P063602
ECs1317	ECs1317	-19.4341					putative outer membrane protein [ECs1317]	A_07_P062582
ECs0346	ECs0346	-19.759		2.20995			putative transporter [ECs0346]	A_07_P062935
Z0386	ykgG	-20.6445		2.2829			orf Unknown function [Z0386]	A_07_P051905
ECs4610	ECs4610	-21.4567		6.93185			hypothetical protein [ECs4610]	A_07_P057621
b1335	ogt	-21.6851					O-6-alkylguanine-DNA/cysteine-protein methyltransferase [b1335]	A_07_P014653
Z5163	Z5163	-24.0034		6.65061			orf Unknown function [Z5163]	A_07_P049886
ECs4974	ECs4974	-24.1875					putative major head subunit [ECs4974]	A_07_P061328
b0983	gfcE	-24.8456	4.69102				putative function in exopolysaccharide production [b0983]	A_07_P005356
b1076	flgE	-26.4739					flagellar biosynthesis, hook protein [b1076]	A_07_P001583
ECs2668	ECs2668	-26.6501	2.80874	-2.48532			putative transport system permease protein [ECs2668]	A_07_P063276
Z3019	yedE	-29.2781	2.4166				putative transport system permease protein [Z3019]	A_07_P052596
Z5285	ilvC	-30.9269					ketol-acid reductoisomerase [Z5285]	A_07_P052249
b0307	ykgF	-31.3167					orf, hypothetical protein [b0307]	A_07_P008226
b1075	flgD	-31.3749					flagellar biosynthesis, initiation of hook assembly [b1075]	A_07_P001576
b4024	lysC	-33.8584					aspartokinase III, lysine sensitive [b4024]	A_07_P008761
ECs1138	etp	-34.0956	4.24542				putative phosphatase [ECs1138]	A_07_P061913
b1930	yedF	-38.8832		4.48584			orf, hypothetical protein [b1930]	A_07_P015012
b1074	flgC	-40.4776					flagellar biosynthesis, cell-proximal portion of basal-body rod [b1074]	A_07_P001571
Z2970	coxT	-46.322					putative regulator for prophage CP-933T [Z2970]	A_07_P044543
ECs2622	ECs2622	-56.7773					putative DNA-binding protein [ECs2622]	A_07_P055028
b1073	flgB	-59.3961					flagellar biosynthesis, cell-proximal portion of basal-body rod [b1073]	A_07_P001568
Z5139	Z5139	-70.2591					orf Unknown function [Z5139]	A_07_P049826
ECs4587	ECs4587	-73.1873					hypothetical protein [ECs4587]	A_07_P057552
Z5140	Z5140	-129.004					orf Unknown function [Z5140]	A_07_P049831
ECs4588	ECs4588	-130.37					Ler protein [ECs4588]	A_07_P057556
Z2973	Z2973	-165.249					unknown protein encoded by prophage CP-933T [Z2973]	A_07_P044558
ECs2624	ECs2624	-256.685					hypothetical protein [ECs2624]	A_07_P055040
Z2972	Z2972	-272.628					unknown protein encoded by prophage CP-933T [Z2972]	A_07_P044555
b3241	aaeA		21.2214			2.55181	putative membrane protein [b3241]	A_07_P012680
b3240	aaeB		19.2054				orf, hypothetical protein [b3240]	A_07_P012673
b3242	aaeX		23.5818				orf, hypothetical protein [b3242]	A_07_P010572
b1338	abgA		-9.72333	-8.75536			putative aminohydrolase [b1338]	A_07_P014666
b1339	abgR			-7.31136			putative transcriptional regulator LYSR-type [b1339]	A_07_P014672
b1336	abgT			-7.37622			putative pump protein [b1336]	A_07_P014660
b3255	accB			-3.71709			acetylCoA carboxylase, BCCP subunit; carrier of biotin [b3255]	A_07_P012745
b3256	accC		2.35934	-3.28471			acetyl CoA carboxylase, biotin carboxylase subunit [b3256]	A_07_P012747
b2316	accD			-6.85919		9.72009	acetylCoA carboxylase, carboxytransferase component, beta subunit [b2316]	A_07_P013869
b0114	aceE		4.02748			5.83786	pyruvate dehydrogenase [b0114]	A_07_P002535
b0115	aceF		3.76814				pyruvate dehydrogenase [b0115]	A_07_P002536
b2296	ackA		3.5021				acetate kinase [b2296]	A_07_P013766
b1276	acnA					-6.8767	aconitate hydrase 1 [b1276]	A_07_P014361
b0118	acnB			-4.56112			aconitate hydrase B [b0118]	A_07_P002554
ECs2014	acpD				2.06797		acyl carrier protein phosphodiesterase [ECs2014]	A_07_P063175
ECs3429	acpS			-2.66409			CoA:apo- [ECs3429]	A_07_P053485
b0462	acrB			-2.33905			acridine efflux pump [b0462]	A_07_P021417
b3266	acrF			-2.27003			integral transmembrane protein; acridine resistance [b3266]	A_07_P012796
b4069	acs					-6.60547	acetyl-CoA synthetase [b4069]	A_07_P008986
Z5668	acs		-42.2188				acetyl-CoA synthetase [Z5668]	A_07_P052329
ECs5049	actP		-8.33606				putative transport protein [ECs5049]	A_07_P063696
b1623	add		5.09469				adenosine deaminase [b1623]	A_07_P020747
c_0584	aefA			-3.33174			Potassium efflux system kefA [c_0584]	A_07_P031187
b2697	alaS			-2.49671			alanyl-tRNA synthetase [b2697]	A_07_P001931
b0517	allD		3.41654				putative malate dehydrogenase [b0517]	A_07_P016372
c_1169	alpA			2.15938			Prophage CP4-57 Regulatory protein alpA [c_1169]	A_07_P033988
b4053	alr		2.5545				alanine racemase 1 [b4053]	A_07_P008909
Z3700	amiA		2.16404				N-acetylmuramoyl-l-alanine amidase I [Z3700]	A_07_P052703
b2817	amiC		2.35334				putative amidase [b2817]	A_07_P006068
b1982	amn		-2.7346				AMP nucleosidase [b1982]	A_07_P015257
b0433	ampG		3.11758				regulates beta-lactamase synthesis [b0433]	A_07_P021279
b0451	amtB		-2.98869		-2.51378		probable ammonium transporter [b0451]	A_07_P021366
ECs2474	ansA			-3.71504			cytoplasmic L-asparaginase I [ECs2474]	A_07_P063239
c_0536	apbA			3.7476			2-dehydropantoate 2-reductase [c_0536]	A_07_P031138
b4055	aphA		-2.62721				diadenosine tetraphosphatase [b4055]	A_07_P008919
b0979	appB			2.14222			probable third cytochrome oxidase, subunit II [b0979]	A_07_P005337
b0469	apt		2.45738	-9.24753			adenine phosphoribosyltransferase [b0469]	A_07_P021451
b0061	araD			3.5821			L-ribulose-5-phosphate 4-epimerase [b0061]	A_07_P010994
b1901	araF			10.4502	6.01767		L-arabinose-binding periplasmic protein [b1901]	A_07_P016171
b1900	araG				2.16731		ATP-binding component of high-affinity L-arabinose transport system [b1900]	A_07_P016167
b0396	araJ		2.22614				involved in either transport or processing of arabinose polymers [b0396]	A_07_P021091
b4401	arcA			3.47925			negative response regulator of genes in aerobic pathways, [b4401]	A_07_P017689
b2818	argA		-8.5826				N-acetylglutamate synthase; amino acid acetyltransferase [b2818]	A_07_P006074
b3959	argB		-25.9188	-3.01036			acetylglutamate kinase [b3959]	A_07_P008499
b3958	argC		-31.7807	-5.19294		48.6291	N-acetyl-gamma-glutamylphosphate reductase [b3958]	A_07_P008494
b3359	argD		-11.7393	-3.01376			acetylornithine delta-aminotransferase [b3359]	A_07_P017821
c_4916	argE					6.56775	Acetylornithine deacetylase [c_4916]	A_07_P039521
b3957	argE		-7.84948				acetylornithine deacetylase [b3957]	A_07_P008486
b0273	argF		-10.7026	-3.56391			ornithine carbamoyltransferase 2, chain F [b0273]	A_07_P008066
Z5518	argH		-15.0197				argininosuccinate lyase [Z5518]	A_07_P047161
b4254	argI		-10.4321	-3.45433			ornithine carbamoyltransferase 1 [b4254]	A_07_P003818
b2923	argO			-9.65689			orf, hypothetical protein [b2923]	A_07_P011764
b1876	argS			-13.5648		14.0782	arginine tRNA synthetase [b1876]	A_07_P016056
b2310	argT		-4.66205	4.84172			lysine-, arginine-, ornithine-binding periplasmic protein [b2310]	A_07_P013840
b1166	ariR			3.00408			orf, hypothetical protein [b1166]	A_07_P006784
c_2875	aroC					7.47583	Chorismate synthase [c_2875]	A_07_P032456
Z3592	aroC			-13.8125			chorismate synthase [Z3592]	A_07_P042626
b3281	aroE			2.08247			dehydroshikimate reductase [b3281]	A_07_P012838
b2601	aroF				4.27083		3-deoxy-D-arabinoheptulosonate-7-phosphate synthase [b2601]	A_07_P019885
b0754	aroG			-9.4219			3-deoxy-D-arabinoheptulosonate-7-phosphate synthase [b0754]	A_07_P010251
b1704	aroH			-4.11397			3-deoxy-D-arabinoheptulosonate-7-phosphate synthase [b1704]	A_07_P018571
b3390	aroK		2.71568	-7.49641		10.7846	shikimate kinase I [b3390]	A_07_P017976
b0388	aroL				2.26953		shikimate kinase II [b0388]	A_07_P021052
b0863	artI		-6.32037	-6.77325		2.40101	arginine 3rd transport system periplasmic binding protein [b0863]	A_07_P004766
b0860	artJ					13.7764	arginine 3rd transport system periplasmic binding protein [b0860]	A_07_P004751
Z1090	artJ		-39.2721	-4.69743			arginine 3rd transport system periplasmic binding protein [Z1090]	A_07_P046634
ECs0944	artM		-3.93304	-6.00719			arginine 3rd transport system permease protein [ECs0944]	A_07_P056982
b0864	artP		-5.46594	-6.3736		3.6468	ATP-binding component of 3rd arginine transport system [b0864]	A_07_P004773
b0862	artQ		-5.31293	-12.9686			arginine 3rd transport system permease protein [b0862]	A_07_P004761
b2716	ascB			2.90238			6-phospho-beta-glucosidase; cryptic [b2716]	A_07_P002027
Z4023	ascF			6.667			PTS system enzyme II ABC [Z4023]	A_07_P043111
b3801	aslA		-2.71461	4.10728			arylsulfatase [b3801]	A_07_P005873
b3800	aslB		4.71403				putative arylsulfatase regulator [b3800]	A_07_P005867
b3744	asnA		-10.1565				asparagine synthetase A [b3744]	A_07_P005641
Z0821	asnB			-6.46085			asparagine synthetase B [Z0821]	A_07_P046247
ECs0704	asnB		-7.08604				asparagine synthetase B [ECs0704]	A_07_P056567
b0930	asnS			-8.48074		7.97638	asparagine tRNA synthetase [b0930]	A_07_P005096
b4139	aspA			16.4034			aspartate ammonia-lyase [b4139]	A_07_P011426
Z1275	aspC		-2.5482	-9.71223	2.16108	11.717	aspartate aminotransferase [Z1275]	A_07_P052047
b1866	aspS			-2.97017			aspartate tRNA synthetase [b1866]	A_07_P016009
b1597	asr		240.341	637.502			acid shock protein [b1597]	A_07_P020616
b1748	astC					-54.9968	acetylornithine delta-aminotransferase [b1748]	A_07_P018786
b1744	astE					-53.8661	orf, hypothetical protein [b1744]	A_07_P018767
b3734	atpA			-11.1548	2.54054	32.3192	membrane-bound ATP synthase, F1 sector, alpha-subunit [b3734]	A_07_P005591
b3738	atpB			-35.2475			membrane-bound ATP synthase, F0 sector, subunit a [b3738]	A_07_P005614
b3737	atpE			-14.693			membrane-bound ATP synthase, F0 sector, subunit c [b3737]	A_07_P005607
b3736	atpF			-15.5206	2.25991	27.1754	membrane-bound ATP synthase, F0 sector, subunit b [b3736]	A_07_P005604
b3733	atpG			-5.82648	2.33055	25.9999	membrane-bound ATP synthase, F1 sector, gamma-subunit [b3733]	A_07_P005587
b3735	atpH			-15.2574			membrane-bound ATP synthase, F1 sector, delta-subunit [b3735]	A_07_P005596
b3739	atpI			-14.5001			membrane-bound ATP synthase, dispensable protein, affects expression of atpB [b3739]	A_07_P005616
ECs4455	avtA			-6.10487			valine-pyruvate transaminase [ECs4455]	A_07_P063579
b0177	bamA		2.59501	-3.3233		4.33383	orf, hypothetical protein [b0177]	A_07_P002842
b2512	bamB		3.01185				putative dehydrogenase [b2512]	A_07_P013616
b2477	bamC		-2.94803			4.73964	lipoprotein-34 [b2477]	A_07_P013443
b2786	barA					2.31632	sensor-regulator, activates OmpR by phophorylation [b2786]	A_07_P002376
b3570	bax			-3.902			putative ATP-binding protein [b3570]	A_07_P007778
Z3441	bcr		3.21632				bicyclomycin resistance protein transmembrane protein [Z3441]	A_07_P045496
b3536	bcsE		-2.68104	2.97435			putative protease [b3536]	A_07_P007611
b3537	bcsF		-2.4968	3.4825			orf, hypothetical protein [b3537]	A_07_P007618
b3538	bcsG		-2.88874				orf, hypothetical protein [b3538]	A_07_P007623
b0774	bioA		-27.9352	-14.4921			7,8-diaminopelargonic acid synthetase [b0774]	A_07_P004325
b0777	bioC		-40.5751	-10.4574			biotin biosynthesis; reaction prior to pimeloyl CoA [b0777]	A_07_P004340
b0778	bioD		-6.74971	-5.74012			dethiobiotin synthetase [b0778]	A_07_P004343
Z4767	bioH			-11.4643			biotin biosynthesis reaction prior to pimeloyl CoA [Z4767]	A_07_P046028
b3973	birA		2.99957				biotin- [b3973]	A_07_P008550
b0557	borD			-5.16941			bacteriophage lambda Bor protein homolog [b0557]	A_07_P016549
Z1474	borW			-3.7087			putative Bor protein precursor of bacteriophage BP-933W [Z1474]	A_07_P052065
b0401	brnQ		3.15945				branched chain amino acid transport system II carrier protein [b0401]	A_07_P021120
b0836	bssR		-6.70152	5.76065		-42.0003	putative receptor [b0836]	A_07_P004631
b1060	bssS			49.3579			orf, hypothetical protein [b1060]	A_07_P001504
b3966	btuB		2.00626				outer membrane receptor for transport of vitamin B12, E colicins, and bacteriophage BF23 [b3966]	A_07_P008533
b1711	btuC		2.36042				vitamin B12 transport permease protein [b1711]	A_07_P018607
Z2739	btuE		-2.35111			-3.21872	vitamin B12 transport [Z2739]	A_07_P044422
b0034	caiF		-8.29308	-3.75005			transcriptional regulator of cai operon [b0034]	A_07_P010261
b0126	can			-7.74875			putative carbonic anhdrase [b0126]	A_07_P002595
b0032	carA		-33.0955	-36.58		89.3783	carbamoyl-phosphate synthetase, glutamine [b0032]	A_07_P010846
b0033	carB		-34.1916	-18.9047			carbamoyl-phosphate synthase large subunit [b0033]	A_07_P010855
b2199	ccmC					2.44537	heme exporter protein C [b2199]	A_07_P000784
b2143	cdd			2.74794			cytidine/deoxycytidine deaminase [b2143]	A_07_P003479
b3918	cdh			-40.9949			CDP-diacylglycerol phosphotidylhydrolase [b3918]	A_07_P019370
b0175	cdsA		2.81774	-6.74334			CDP-diglyceride synthetase [b0175]	A_07_P002831
b1216	chaA			-6.18214			sodium-calcium/proton antiporter [b1216]	A_07_P007032
b1218	chaC					-4.33404	cation transport regulator [b1218]	A_07_P007044
b1738	chbB			4.05279			PEP-dependent phosphotransferase enzyme IV for cellobiose, arbutin, and salicin [b1738]	A_07_P018739
b2782	chpA					2.82374	probable growth inhibitor, PemK-like, autoregulated [b2782]	A_07_P002358
b4225	chpB			2.98695			probable growth inhibitor, PemK-like, autoregulated [b4225]	A_07_P003680
b4224	chpS			5.26899			suppressor of inhibitory function of ChpB, PemI-like, autoregulated [b4224]	A_07_P003673
c_4313	chuT			2.52324			Putative Periplasmic binding protein [c_4313]	A_07_P034686
Z4918	chuU			2.31446			putative permease of iron compound ABC transport [Z4918]	A_07_P049416
Z4914	chuW			4.54782			putative oxygen independent coproporphyrinogen III oxidase [Z4914]	A_07_P049401
c_4315	chuX			11.0795			Hypothetical protein [c_4315]	A_07_P034698
c_4316	chuY			5.64596			Hypothetical protein [c_4316]	A_07_P034704
b2155	cirA			4.15945			outer membrane receptor for iron-regulated colicin I receptor; porin; requires tonB gene product [b2155]	A_07_P003540
b0155	clcA			2.24404			putative channel transporter [b0155]	A_07_P002737
b0882	clpA			3.74509			ATP-binding component of serine protease [b0882]	A_07_P004862
b2592	clpB		-2.46706	10.4053			heat shock protein [b2592]	A_07_P019845
b1249	cls			2.5301			cardiolipin synthase, a major membrane phospholipid; novobiocin sensitivity [b1249]	A_07_P007181
b0910	cmk			-12.3744		12.3128	cytidylate kinase [b0910]	A_07_P004996
b1870	cmoA		2.43839	-4.27607			orf, hypothetical protein [b1870]	A_07_P016030
b1871	cmoB		2.40903				putative enzyme [b1871]	A_07_P016031
b0842	cmr		4.7355				proton motive force efflux pump [b0842]	A_07_P004661
b2933	cmtA			3.3978			PTS system, mannitol-specific enzyme II component, cryptic [b2933]	A_07_P011811
b3634	coaD					2.27223	putative enzyme of lipopolysaccharide synthesis [b3634]	A_07_P017113
b0337	codA		-8.97004	-41.4869			cytosine deaminase [b0337]	A_07_P008378
b0336	codB		-21.5028	-106.069			cytosine permease/transport [b0336]	A_07_P008371
b3032	cpdA			-2.70684			regulator of lacZ [b3032]	A_07_P012295
b4213	cpdB			6.99755			2:3-cyclic-nucleotide 2-phosphodiesterase [b4213]	A_07_P003616
b2048	cpsG			-3.6175		3.73509	phosphomannomutase [b2048]	A_07_P015556
Z3212	cpsG		2.41294				phosphomannomutase [Z3212]	A_07_P045071
b3911	cpxA		-2.34291				probable sensor protein [b3911]	A_07_P019334
b3912	cpxR		-2.87148				transcriptional regulator in 2-component system [b3912]	A_07_P019340
b4397	creA			-2.94998			orf, hypothetical protein [b4397]	A_07_P017666
Z6001	creB			-3.51508		2.88539	catabolic regulation response regulator [Z6001]	A_07_P050880
b3357	crp		-3.56086				cyclic AMP receptor protein [b3357]	A_07_P017815
b2810	csdA		2.16953				orf, hypothetical protein [b2810]	A_07_P006050
b1039	csgE				2.26329		curli production assembly/transport component, 2nd curli operon [b1039]	A_07_P001409
b2659	csiD		-28.9362				orf, hypothetical protein [b2659]	A_07_P020146
b3556	cspA		18.1795	-10.6142			cold shock protein 7.4, transcriptional activator of hns [b3556]	A_07_P007706
b1823	cspC		-2.60702				cold shock protein [b1823]	A_07_P015809
b0880	cspD		-7.55012	11.5142			cold shock protein [b0880]	A_07_P004854
b1558	cspF		7.89929				cold shock protein [b1558]	A_07_P020435
b0990	cspG		10.4795	-6.81895			homolog of Salmonella cold shock protein [b0990]	A_07_P005392
b1552	cspI		14.4735			2.3263	cold shock-like protein [b1552]	A_07_P020403
b2696	csrA			4.9969			carbon storage regulator; controls glycogen synthesis, gluconeogenesis, cell size and surface properties [b2696]	A_07_P001927
b3252	csrD			2.90616			orf, hypothetical protein [b3252]	A_07_P012734
b0598	cstA		-5.05665				carbon starvation protein [b0598]	A_07_P016748
b0123	cueO		-4.52394				orf, hypothetical protein [b0123]	A_07_P002577
b0573	cusF		3.31715				orf, hypothetical protein [b0573]	A_07_P016630
b0570	cusS			-6.17411			putative 2-component sensor protein [b0570]	A_07_P016611
c_0656	cusS		-2.19852				Sensor kinase cusS [c_0656]	A_07_P031287
b4137	cutA			-3.89984			divalent cation tolerance protein; cytochrome c biogenesis [b4137]	A_07_P011417
c_0231	cutF			2.68141			Copper homeostasis protein cutF precursor [c_0231]	A_07_P035928
Z3575	cvpA		-8.58491	-32.6623		24.4985	membrane protein required for colicin V production [Z3575]	A_07_P042620
b3807	cyaY			-2.4165			orf, hypothetical protein [b3807]	A_07_P005904
b1418	cybB			-2.90291			cytochrome b [b1418]	A_07_P009183
b4208	cycA			2.51004			transport of D-alanine, D-serine, and glycine [b4208]	A_07_P003591
b0733	cydA		3.65944				cytochrome d terminal oxidase, polypeptide subunit I [b0733]	A_07_P010185
b0734	cydB		2.77157	5.93046		-6.28241	cytochrome d terminal oxidase polypeptide subunit II [b0734]	A_07_P010187
b0887	cydD		2.38949	-24.4434			ATP-binding component of cytochrome-related transport, Zn sensitive [b0887]	A_07_P004881
b0432	cyoA		3.56737	-13.4603	2.68384	13.3135	cytochrome o ubiquinol oxidase subunit II [b0432]	A_07_P021271
b0430	cyoC		5.61268	-5.03984			cytochrome o ubiquinol oxidase subunit III [b0430]	A_07_P021261
b0428	cyoE		3.70506	-2.36316			protoheme IX farnesyltransferase [b0428]	A_07_P021254
c_2956	cysA					33.8292	Sulfate transport ATP-binding protein cysA [c_2956]	A_07_P030056
b2422	cysA		-39.1208	-43.1844			ATP-binding component of sulfate permease A protein; chromate resistance [b2422]	A_07_P013166
b1275	cysB			-9.17825			positive transcriptional regulator for cysteine regulon [b1275]	A_07_P014359
b2750	cysC		-96.6767	-78.2231			adenosine 5-phosphosulfate kinase [b2750]	A_07_P002196
b2752	cysD		-252.824	-122.058			ATP:sulfurylase [b2752]	A_07_P002209
b3607	cysE			-4.14897			serine acetyltransferase [b3607]	A_07_P016979
b3368	cysG			-10.2143			uroporphyrinogen III methylase; sirohaeme biosynthesis [b3368]	A_07_P017866
b2762	cysH		-58.7062			9.60033	3-phosphoadenosine 5-phosphosulfate reductase [b2762]	A_07_P002256
b2763	cysI		-114.854	-63.2945			sulfite reductase, alpha subunit [b2763]	A_07_P002265
b2764	cysJ		-136.855	-257.087		26.8685	sulfite reductase [b2764]	A_07_P002266
b2414	cysK		-41.5269	-16.8052		13.967	cysteine synthase A, O-acetylserine sulfhydrolase A [b2414]	A_07_P013130
ECs3292	cysM		-10.0148	-38.9074			cysteine synthase B [ECs3292]	A_07_P053391
ECs3605	cysN		-95.0028	-98.1196		16.3344	ATP-sulfurylase [ECs3605]	A_07_P056037
Z3690	cysP		-166.548	-114.732			thiosulfate binding protein [Z3690]	A_07_P042814
c_5313	cysQ					-6.46412	CysQ protein [c_5313]	A_07_P042065
b4214	cysQ		-2.57479	4.64765			affects pool of 3-phosphoadenosine-5-phosphosulfate in pathway of sulfite synthesis [b4214]	A_07_P003624
b0526	cysS			-3.75542		2.23352	cysteine tRNA synthetase [b0526]	A_07_P016416
b2424	cysU		-22.4669	-19.4698			sulfate, thiosulfate transport system permease T protein [b2424]	A_07_P013177
b2423	cysW		-38.8856	-42.3281		14.8362	sulfate transport system permease W protein [b2423]	A_07_P013174
b0632	dacA			-27.393			D-alanyl-D-alanine carboxypeptidase, fraction A; penicillin-binding protein 5 [b0632]	A_07_P009726
b0839	dacC		-3.02784	6.51034			D-alanyl-D-alanine carboxypeptidase; penicillin-binding protein 6 [b0839]	A_07_P004647
b2010	dacD		9.01363				penicillin binding protein 6b [b2010]	A_07_P015376
b1189	dadA			13.8308			D-amino acid dehydrogenase subunit [b1189]	A_07_P006899
b1190	dadX			9.75421			alanine racemase 2, catabolic [b1190]	A_07_P006905
b3387	dam					2.64156	DNA adenine methylase [b3387]	A_07_P017965
c_0201	dapD					4.86266	2,3,4,5-tetrahydropyridine-2,6-dicarboxylate N-succinyltransferase [c_0201]	A_07_P041442
b0166	dapD			-3.17253			2,3,4,5-tetrahydropyridine-2-carboxylate N-succinyltransferase [b0166]	A_07_P002786
b2472	dapE			7.97191			N-succinyl-diaminopimelate deacylase [b2472]	A_07_P013420
b1343	dbpA			-5.277			ATP-dependent RNA helicase [b1343]	A_07_P014695
b2065	dcd			-3.02652			2-deoxycytidine 5-triphosphate deaminase [b2065]	A_07_P003102
b1961	dcm			-7.11229			DNA cytosine methylase [b1961]	A_07_P015161
b1919	dcyD		-4.25372	-3.38678			putative 1-aminocyclopropane-1-carboxylate deaminase [b1919]	A_07_P014958
b0092	ddlB		2.11017				D-alanine-D-alanine ligase B, affects cell division [b0092]	A_07_P002432
b1487	ddpA		-2.997				putative hemin-binding lipoprotein [b1487]	A_07_P009522
b1488	ddpX		-15.1527				orf, hypothetical protein [b1488]	A_07_P009526
b2317	dedA			-3.17898			orf, hypothetical protein [b2317]	A_07_P013874
b2314	dedD		2.20381	-2.09078			putative lipoprotein [b2314]	A_07_P013857
b3234	degQ			4.00254			serine endoprotease [b3234]	A_07_P012641
b3235	degS			-3.7291			protease [b3235]	A_07_P012649
b0840	deoR			-5.56835			transcriptional repressor for deo operon, tsx, nupG [b0840]	A_07_P004651
b2511	der		2.5469				putative GTP-binding factor [b2511]	A_07_P013612
b3639	dfp			-5.047			flavoprotein affecting synthesis of DNA and pantothenate metabolism [b3639]	A_07_P017136
b1594	dgsA			10.0848			putative NAGC-like transcriptional regulator [b1594]	A_07_P020605
b1200	dhaK			10.4797			putative dihydroxyacetone kinase [b1200]	A_07_P006953
b1199	dhaL			10.0607			putative dihydroxyacetone kinase [b1199]	A_07_P006948
b1198	dhaM			11.1677		-7.42501	putative PTS system enzyme I [b1198]	A_07_P006942
b4136	dipZ			-7.17777			thiol:disulfide interchange protein; copper tolerance [b4136]	A_07_P011411
b0646	djlB			4.77863			putative enzyme of polynucleotide modification [b0646]	A_07_P009800
b3012	dkgA		-10.5246	10.5715		-15.0408	orf, hypothetical protein [b3012]	A_07_P012193
b0207	dkgB		8.94411				putative aldose reductase [b0207]	A_07_P002965
b0145	dksA			2.12242			dnaK suppressor protein [b0145]	A_07_P002686
b0894	dmsA		2.66211				anaerobic dimethyl sulfoxide reductase subunit A [b0894]	A_07_P004916
b1591	dmsD			-9.15304			putative oxidoreductase component [b1591]	A_07_P020586
b3702	dnaA		2.56039				DNA biosynthesis; initiation of chromosome replication; can be transcription regulator [b3702]	A_07_P005441
b4052	dnaB		2.02607				replicative DNA helicase; part of primosome [b4052]	A_07_P008903
b0184	dnaE		2.04397				DNA polymerase III, alpha subunit [b0184]	A_07_P002878
b3066	dnaG		2.37568	2.6814			DNA biosynthesis; DNA primase [b3066]	A_07_P000065
b0015	dnaJ			2.8654			chaperone with DnaK; heat shock protein [b0015]	A_07_P010766
b0014	dnaK			4.77648			chaperone Hsp70; DNA biosynthesis; autoregulated heat shock proteins [b0014]	A_07_P010763
b3701	dnaN		2.61668				DNA polymerase III, beta-subunit [b3701]	A_07_P005436
b0215	dnaQ			-3.28723			DNA polymerase III, epsilon subunit [b0215]	A_07_P003004
b0470	dnaX			-2.30013			DNA polymerase III, tau and gamma subunits; DNA elongation factor III [b0470]	A_07_P021457
b1489	dos			5.78795			putative enzyme [b1489]	A_07_P009534
b0619	dpiB			-2.26768			putative sensor-type protein [b0619]	A_07_P009663
b1952	dsrB			4.63561			orf, hypothetical protein [b1952]	A_07_P015121
b4049	dusA			-6.52612			orf, hypothetical protein [b4049]	A_07_P008886
b3260	dusB		3.53731	-50.3193			putative dehydrogenase [b3260]	A_07_P012768
b2140	dusC		2.71044				putative regulator protein [b2140]	A_07_P003464
b0173	dxr		3.59256				putative ATP-binding component of a transport system [b0173]	A_07_P002823
b3075	ebgR			-2.6486			regulator of ebg operon [b3075]	A_07_P000102
Z0151	ecpD			2.25014			putative fimbrial chaperone protein [Z0151]	A_07_P049229
ECs0005	ECs0005		-2.21442				hypothetical protein [ECs0005]	A_07_P062882
ECs0037	ECs0037		-8.4765	-3.47643			transcriptional regulator of cai operon [ECs0037]	A_07_P058876
ECs0053	ECs0053		2.60925				CcdB-like protein [ECs0053]	A_07_P059420
ECs0061	ECs0061		2.39512				hypothetical protein [ECs0061]	A_07_P059427
ECs0073	ECs0073		2.42272				hypothetical protein [ECs0073]	A_07_P059432
ECs0074	ECs0074			-2.06751			putative transport protein [ECs0074]	A_07_P059436
ECs0126	ECs0126			-4.1443			hypothetical protein [ECs0126]	A_07_P058881
ECs0136	ECs0136			-2.26066			hypothetical protein [ECs0136]	A_07_P059457
ECs0142	ECs0142			2.31958			putative fimbrial protein [ECs0142]	A_07_P059482
ECs0192	ECs0192			-4.32417			hypothetical protein [ECs0192]	A_07_P059513
ECs0211	ECs0211			-3.71772			DNA polymerase III epsilon subunit [ECs0211]	A_07_P062916
ECs0233	ECs0233			-2.22019			hypothetical protein [ECs0233]	A_07_P059621
ECs0274	ECs0274			-4.50734			repressor protein CI [ECs0274]	A_07_P053567
ECs0317	ECs0317		11.8551				hypothetical protein [ECs0317]	A_07_P053753
ECs0338	ECs0338			4.17382			putative reductase [ECs0338]	A_07_P053826
ECs0374	ECs0374			4.32336			putative sugar-binding protein [ECs0374]	A_07_P053907
ECs0375	ECs0375			5.43428			putative ATP binding protein of a transporter [ECs0375]	A_07_P053914
ECs0400	ECs0400		-2.03909				hypothetical protein [ECs0400]	A_07_P053952
ECs0417	ECs0417		-3.95224				putative sensor histidine protein kinase [ECs0417]	A_07_P053980
ECs0428	ECs0428			-2.00787			hypothetical protein [ECs0428]	A_07_P054000
ECs0440	ECs0440		-5.11791				aroM protein [ECs0440]	A_07_P054001
ECs0471	ECs0471		2.6222				phosphatidylglycerophosphatase [ECs0471]	A_07_P054046
ECs0473	ECs0473		-6.73592	4.57443			putative NAD [ECs0473]	A_07_P062961
ECs0477	ECs0477		3.03786	-6.4986			putative oxidoreductase [ECs0477]	A_07_P054057
ECs0478	ECs0478			3.60372			4-methyl-5 [ECs0478]	A_07_P062755
ECs0540	ECs0540		-13.1143	2.99762			putative outer membrane transport protein [ECs0540]	A_07_P054089
ECs0541	ECs0541		-15.3709				hypothetical protein [ECs0541]	A_07_P054092
ECs0551	ECs0551			3.4357			hypothetical protein [ECs0551]	A_07_P054138
ECs0591	ECs0591			-41.4577			5,10-methylene-tetrahydrofolate dehydrogenase [ECs0591]	A_07_P054158
ECs0679	ECs0679			-2.02914		2.07358	minor lipoprotein [ECs0679]	A_07_P054223
ECs0694	ECs0694		-5.69834	4.71308		-5.87605	putative periplasmic binding transport protein [ECs0694]	A_07_P056560
ECs0744	ECs0744			2.16167			putative fimbrial-like protein [ECs0744]	A_07_P056593
ECs0755	ECs0755			2.09061			putative transcription regulator [ECs0755]	A_07_P056601
ECs0778	ECs0778		-9.20501	-14.6872			quinolinate synthetase A protein [ECs0778]	A_07_P056671
ECs0794	ECs0794			-8.79173		6.1381	putative phosphatase [ECs0794]	A_07_P056677
ECs0815	ECs0815			2.05893			antitermination protein [ECs0815]	A_07_P056749
ECs0819	ECs0819		2.70866				endolysin [ECs0819]	A_07_P056765
ECs0834	ECs0834			2.09913			putative major tail protein [ECs0834]	A_07_P056839
ECs0845	ECs0845			5.00515			hypothetical protein [ECs0845]	A_07_P056895
ECs0851	ECs0851		-3.18537	2.58792			hypothetical protein [ECs0851]	A_07_P063024
ECs0870	ECs0870			2.49133			hypothetical protein [ECs0870]	A_07_P056925
ECs0878	ECs0878			5.6791			putative enzyme [ECs0878]	A_07_P056933
ECs0884	ECs0884			37.0354			hypothetical protein [ECs0884]	A_07_P058906
ECs0885	ECs0885		2.33516				hypothetical protein [ECs0885]	A_07_P062764
ECs0943	ECs0943		-39.6547	-4.82426			arginine 3rd transport system periplasmic binding protein [ECs0943]	A_07_P056979
ECs0954	ECs0954			-3.87986			putative nucleotide di-P-sugar epimerase or dehydratase [ECs0954]	A_07_P057007
ECs0988	ECs0988		2.49697	-18.1611		12.0648	hypothetical protein [ECs0988]	A_07_P062766
ECs1003	ECs1003			-2.22925			hypothetical protein [ECs1003]	A_07_P063061
ECs1005	ECs1005			-9.63731			mukF protein [ECs1005]	A_07_P057021
ECs1011	ECs1011		-2.37101	-9.5629	2.10876	11.2453	aspartate aminotransferase [ECs1011]	A_07_P063067
ECs1073	ECs1073			-2.04493			hypothetical protein [ECs1073]	A_07_P057136
ECs1081	ECs1081		2.94976				hypothetical protein [ECs1081]	A_07_P057173
ECs1086	ECs1086		2.59956				hypothetical protein [ECs1086]	A_07_P057196
ECs1087	ECs1087			4.25401			putative transcriptional regulator [ECs1087]	A_07_P057203
ECs1096	ECs1096		2.03794				putative endolysin [ECs1096]	A_07_P057236
ECs1115	ECs1115			2.08723			putative minor tail protein [ECs1115]	A_07_P057316
ECs1185	ECs1185			-4.2068			putative cI repressor protein [ECs1185]	A_07_P062053
ECs1217	ECs1217			-3.75825			Bor protein precursor [ECs1217]	A_07_P063085
ECs1219	ECs1219			2.36942			putative small subunit terminase [ECs1219]	A_07_P062208
ECs1231	ECs1231			2.22279			putative outer membrane protein [ECs1231]	A_07_P062267
ECs1243	ECs1243		2.23206	-2.54844			hypothetical protein [ECs1243]	A_07_P062328
ECs1251	ECs1251		2.29522				putative anti-repressor protein [ECs1251]	A_07_P062366
ECs1254	ECs1254				-4.92613		putative enzyme [ECs1254]	A_07_P063086
ECs1273	ECs1273		-4.16547				FidL-like protein [ECs1273]	A_07_P062382
ECs1274	ECs1274		-2.9592				putative transcriptional regulator [ECs1274]	A_07_P062388
ECs1276	ECs1276			2.36186			putative chaperone protein [ECs1276]	A_07_P062400
ECs1319	ECs1319			-2.18457			hypothetical protein [ECs1319]	A_07_P062586
ECs1326	ECs1326			-3.61879			urease accessory protein UreF [ECs1326]	A_07_P062621
ECs1327	ECs1327			-2.96411			urease accessory protein UreG [ECs1327]	A_07_P062626
ECs1328	ECs1328			-9.22511			hypothetical protein [ECs1328]	A_07_P062631
ECs1335	ECs1335		3.42033				hypothetical protein [ECs1335]	A_07_P062668
ECs1340	ECs1340		2.24206				hypothetical protein [ECs1340]	A_07_P062691
ECs1344	ECs1344					2.6515	hypothetical protein [ECs1344]	A_07_P062712
ECs1350	ECs1350		2.70295				hypothetical protein [ECs1350]	A_07_P060296
ECs1365	ECs1365		2.43395				hypothetical protein [ECs1365]	A_07_P060368
ECs1375	ECs1375		2.87413				hypothetical protein [ECs1375]	A_07_P060402
ECs1376	ECs1376		6.18038				hypothetical protein [ECs1376]	A_07_P060410
ECs1377	ECs1377		3.04375	-2.04909			hypothetical protein [ECs1377]	A_07_P060414
ECs1379	ECs1379		2.02005				hypothetical protein [ECs1379]	A_07_P060424
ECs1382	ECs1382			2.26971			HecB-like protein [ECs1382]	A_07_P060439
ECs1420	ECs1420			4.05657			curlin major subunit CsgA [ECs1420]	A_07_P060575
ECs1478	ECs1478			4.56543			hypothetical protein [ECs1478]	A_07_P060577
ECs1494	ECs1494		2.41392	-5.04298			hypothetical protein [ECs1494]	A_07_P063103
ECs1503	ECs1503					-2.25137	hypothetical protein [ECs1503]	A_07_P060591
ECs1505	ECs1505			2.45173			hypothetical protein [ECs1505]	A_07_P060605
ECs1506	ECs1506		2.66115				putative phage repressor [ECs1506]	A_07_P060609
ECs1510	ECs1510			2.09845			putative replication protein [ECs1510]	A_07_P060628
ECs1556	ECs1556			-4.27131			putative regulatory protein [ECs1556]	A_07_P060830
ECs1561	ECs1561		2.83101				hypothetical protein [ECs1561]	A_07_P060853
ECs1567	ECs1567					0.488685	hypothetical protein [ECs1567]	A_07_P060877
ECs1574	ECs1574			-2.30914			putative integrase [ECs1574]	A_07_P060893
ECs1587	ECs1587			3.39144			putative single stranded DNA-binding protein [ECs1587]	A_07_P060956
ECs1602	ECs1602			3.0605			transcriptional regulatory protein [ECs1602]	A_07_P063117
ECs1607	ECs1607		2.08497				hypothetical protein [ECs1607]	A_07_P061030
ECs1608	ECs1608				2.3101	19.0422	isocitrate dehydrogenase [ECs1608]	A_07_P061034
ECs1616	ECs1616			5.83287			hypothetical protein [ECs1616]	A_07_P061068
ECs1620	ECs1620			2.30299			antitermination protein [ECs1620]	A_07_P061075
ECs1625	ECs1625			-3.18271			Bor protein precursor [ECs1625]	A_07_P061095
ECs1629	ECs1629					-2.08903	terminase small subunit [ECs1629]	A_07_P061102
ECs1631	ECs1631			2.99107			head-to-tail joining protein [ECs1631]	A_07_P061115
ECs1636	ECs1636					6.16728	DNA packaging protein [ECs1636]	A_07_P061133
ECs1693	ECs1693			6.8641			putative TonB dependent outer membrane receptor [ECs1693]	A_07_P058081
ECs1707	ECs1707		3.80471				hypothetical protein [ECs1707]	A_07_P058131
ECs1711	ECs1711		6.59594	-4.14638			hypothetical protein [ECs1711]	A_07_P058136
ECs1756	ECs1756			3.26095			putative outer membrane protein [ECs1756]	A_07_P058162
ECs1765	ECs1765		2.97418				putative regulatory protein [ECs1765]	A_07_P058202
ECs1766	ECs1766			3.13759			putative regulatory protein [ECs1766]	A_07_P058210
ECs1767	ECs1767			3.08816			hypothetical protein [ECs1767]	A_07_P058213
ECs1772	ECs1772			4.34747			putative colonization factor [ECs1772]	A_07_P058238
ECs1775	ECs1775		3.33416				hypothetical protein [ECs1775]	A_07_P058255
ECs1779	ECs1779		2.08261				hypothetical lipoprotein [ECs1779]	A_07_P058272
ECs1793	ECs1793					-4.32954	major head protein/prohead protease [ECs1793]	A_07_P058316
ECs1833	ECs1833				2.5566		tryptophan synthase beta protein [ECs1833]	A_07_P058463
ECs1836	ECs1836		-6.96701				anthranilate synthase component I [ECs1836]	A_07_P058466
ECs1859	ECs1859			-16.602			RNase II, mRNA degradation [ECs1859]	A_07_P063137
ECs1921	ECs1921		-23.8875	-18.0534			hypothetical protein [ECs1921]	A_07_P058568
ECs1922	ECs1922		-26.929	-73.4772			putative aminohydrolase [ECs1922]	A_07_P062776
ECs1953	ECs1953			-11.3391			putative methyltransferase [ECs1953]	A_07_P058641
ECs1959	ECs1959		2.07544				hypothetical protein [ECs1959]	A_07_P058672
ECs2007	ECs2007					16.7608	putative BigB-like protein [ECs2007]	A_07_P058837
ECs2038	ECs2038		-12.5751	-11.703			hypothetical protein [ECs2038]	A_07_P054243
ECs2044	ECs2044		-4.4444			-54.3564	putative transport protein [ECs2044]	A_07_P054247
ECs2049	ECs2049		2.20325				hypothetical protein [ECs2049]	A_07_P058915
ECs2057	ECs2057			-10.6775			L-asparagine permease [ECs2057]	A_07_P054255
ECs2077	ECs2077			-4.17785			hypothetical protein [ECs2077]	A_07_P063188
ECs2119	ECs2119		-9.21472	33.2102			putative SORC-type transcriptional regulator [ECs2119]	A_07_P054329
ECs2154	ECs2154		2.43715				hypothetical protein [ECs2154]	A_07_P054377
ECs2157	ECs2157			5.98779			hypothetical protein [ECs2157]	A_07_P054392
ECs2164	ECs2164		2.13857				putative minor tail protein [ECs2164]	A_07_P054424
ECs2169	ECs2169			2.22288			hypothetical protein [ECs2169]	A_07_P054447
ECs2180	ECs2180			2.50226			putative terminase small subunit [ECs2180]	A_07_P054478
ECs2188	ECs2188		2.12631				putative holin protein [ECs2188]	A_07_P054511
ECs2190	ECs2190		2.11592				hypothetical protein [ECs2190]	A_07_P054516
ECs2191	ECs2191			4.73055			putative transcriptional regulator [ECs2191]	A_07_P054523
ECs2264	ECs2264		2.44863				hypothetical protein [ECs2264]	A_07_P054748
ECs2267	ECs2267			3.36232			putative antitermination protein [ECs2267]	A_07_P054757
ECs2269	ECs2269		2.28542				hypothetical protein [ECs2269]	A_07_P054767
ECs2277	ECs2277			2.09589			hypothetical protein [ECs2277]	A_07_P054803
ECs2279	ECs2279			4.77141			hypothetical protein [ECs2279]	A_07_P054811
ECs2280	ECs2280			4.49027			hypothetical protein [ECs2280]	A_07_P054816
ECs2281	ECs2281			3.17102			hypothetical protein [ECs2281]	A_07_P054822
ECs2291	ECs2291		-2.35538				hypothetical protein [ECs2291]	A_07_P062787
ECs2297	ECs2297			-11.8533			putative oxidoreductase component [ECs2297]	A_07_P054856
ECs2304	ECs2304		12.9762	20.2101			hypothetical protein [ECs2304]	A_07_P054863
ECs2320	ECs2320		-2.76651	2.92808			hypothetical protein [ECs2320]	A_07_P054879
ECs2356	ECs2356			2.80988			hypothetical protein [ECs2356]	A_07_P054895
ECs2358	ECs2358			4.29922			hypothetical protein [ECs2358]	A_07_P058928
ECs2373	ECs2373		-2.29511	5.20795			possible enzyme [ECs2373]	A_07_P063216
ECs2398	ECs2398		3.6556	-4.04407			putative amino acid/amine transport protein [ECs2398]	A_07_P062792
ECs2427	ECs2427		-2.18784				hypothetical protein [ECs2427]	A_07_P054903
ECs2455	ECs2455			-2.56383			exonuclease III [ECs2455]	A_07_P054911
ECs2467	ECs2467		-3.16419	-13.0588			NADP-specific glutamate dehydrogenase [ECs2467]	A_07_P063226
ECs2472	ECs2472			-4.80786		4.17354	protease IV [ECs2472]	A_07_P063231
ECs2473	ECs2473					11.6561	hypothetical lipoprotein [ECs2473]	A_07_P054929
ECs2489	ECs2489		-3.60107		2.50933		hypothetical protein [ECs2489]	A_07_P054948
ECs2515	ECs2515		3.14688	10.0084			putative outer membrane protein [ECs2515]	A_07_P063243
ECs2530	ECs2530		-3.30049				hypothetical protein [ECs2530]	A_07_P054987
ECs2547	ECs2547			7.47992		-13.0144	hypothetical protein [ECs2547]	A_07_P054991
ECs2644	ECs2644			2.47947			putative tail tube protein [ECs2644]	A_07_P055134
ECs2646	ECs2646			2.36276			putative tail protein [ECs2646]	A_07_P055145
ECs2670	ECs2670			5.78341			hypothetical protein [ECs2670]	A_07_P055171
ECs2700	ECs2700			-4.36493			hypothetical protein [ECs2700]	A_07_P063287
ECs2716	ECs2716			5.56789			hypothetical protein [ECs2716]	A_07_P055239
ECs2737	ECs2737			4.30474			putative transcriptional regulator [ECs2737]	A_07_P055291
ECs2748	ECs2748		2.42213				hypothetical protein [ECs2748]	A_07_P055335
ECs2752	ECs2752		2.0594				hypothetical protein [ECs2752]	A_07_P055351
ECs2753	ECs2753		3.26497				hypothetical protein [ECs2753]	A_07_P055357
ECs2767	ECs2767			2.69744			hypothetical protein [ECs2767]	A_07_P055421
ECs2773	ECs2773			2.16383			putative integrase [ECs2773]	A_07_P055453
ECs2800	ECs2800			2.17496			hypothetical protein [ECs2800]	A_07_P055513
ECs2814	ECs2814		-4.90256				hypothetical protein [ECs2814]	A_07_P055548
ECs2831	ECs2831		3.17156				acetyltransferase [ECs2831]	A_07_P055569
ECs2835	ECs2835		2.91591				phosphomannomutase [ECs2835]	A_07_P055581
ECs2836	ECs2836		2.3106			3.357	mannose-1-P guanosyltransferase [ECs2836]	A_07_P055590
ECs2837	ECs2837		2.19209				putative GDP-L-fucose pathway enzyme [ECs2837]	A_07_P055594
ECs2838	ECs2838		2.57717			5.18089	fucose synthetase [ECs2838]	A_07_P055600
ECs2840	ECs2840					2.38443	putative glycosyl transferase [ECs2840]	A_07_P055610
ECs2847	ECs2847			-5.80395		6.88403	putative UDP-galactose 4-epimerase [ECs2847]	A_07_P055640
ECs2853	ECs2853		2.3568			4.22808	phosphomannomutase [ECs2853]	A_07_P055651
ECs2859	ECs2859		2.93332				putative transferase [ECs2859]	A_07_P055658
ECs2869	ECs2869			2.7538			hypothetical protein [ECs2869]	A_07_P055671
ECs2910	ECs2910			2.91273			putative outer membrane protein [ECs2910]	A_07_P055739
ECs2914	ECs2914		-6.93634	-9.28939			putative type-1 fimbrial protein [ECs2914]	A_07_P055747
ECs2918	ECs2918			2.85936			hypothetical protein [ECs2918]	A_07_P055764
ECs2940	ECs2940			4.72829			hypothetical protein [ECs2940]	A_07_P055808
ECs2953	ECs2953			2.3224			putative minor tail protein [ECs2953]	A_07_P055849
ECs2963	ECs2963			3.3334			putative terminase large subunit [ECs2963]	A_07_P052840
ECs2970	ECs2970		2.23441				hypothetical protein [ECs2970]	A_07_P052846
ECs2975	ECs2975			2.38404			antitermination protein [ECs2975]	A_07_P052866
ECs2992	ECs2992			2.97532			putative membrane protein [ECs2992]	A_07_P052949
ECs3027	ECs3027			2.42133			putative salicylate hydroxylase [ECs3027]	A_07_P053066
ECs3074	ECs3074		3.16726				bicyclomycin resistance protein [ECs3074]	A_07_P053111
ECs3076	ECs3076		2.62649				putative ATP-dependent helicase [ECs3076]	A_07_P053119
ECs3134	ECs3134					-2.0542	hypothetical protein [ECs3134]	A_07_P053157
ECs3138	ECs3138		5.16299				hypothetical protein [ECs3138]	A_07_P062821
ECs3190	ECs3190		-4.28526				ATP-binding component of histidine transport [ECs3190]	A_07_P053195
ECs3196	ECs3196		-9.75741	-19.8421		14.4014	amidophosphoribosyltransferase [ECs3196]	A_07_P053197
ECs3197	ECs3197		-7.22423	-28.7597		28.0241	membrane protein required for colicin V production [ECs3197]	A_07_P053205
ECs3213	ECs3213			-14.3823			chorismate synthase [ECs3213]	A_07_P053211
ECs3215	ECs3215			-11.9495			putative adenine-specific methylase [ECs3215]	A_07_P053217
ECs3223	ECs3223		3.19356	3.58262			hypothetical protein [ECs3223]	A_07_P053262
ECs3227	ECs3227			8.49243		-8.58532	long-chain fatty acid transport protein FadL [ECs3227]	A_07_P062832
ECs3228	ECs3228			8.54757			hypothetical protein [ECs3228]	A_07_P053274
ECs3229	ECs3229			2.4889			lipoprotein precursor [ECs3229]	A_07_P053279
ECs3240	ECs3240		2.39723				putative resolvase [ECs3240]	A_07_P053325
ECs3250	ECs3250			2.54476			hypothetical protein [ECs3250]	A_07_P063361
ECs3251	ECs3251			2.54671			hypothetical protein [ECs3251]	A_07_P053354
ECs3275	ECs3275			-3.52799			hypothetical protein [ECs3275]	A_07_P053371
ECs3276	ECs3276			-5.90634			hypothetical protein [ECs3276]	A_07_P053377
ECs3296	ECs3296		-142.587	-108.047		23.6477	thiosulfate binding protein [ECs3296]	A_07_P053399
ECs3314	ECs3314			2.53066			ethanolamine utilization protein EutH [ECs3314]	A_07_P063380
ECs3370	ECs3370			-25.6703			IMP dehydrogenase [ECs3370]	A_07_P053430
ECs3386	ECs3386			5.26553			hypothetical protein [ECs3386]	A_07_P053453
ECs3398	ECs3398		3.40748	-18.2705			putative ATP synthase beta subunit [ECs3398]	A_07_P053458
ECs3442	ECs3442			-3.60126		6.34042	ATP-dependent RNA helicase [ECs3442]	A_07_P053491
ECs3489	ECs3489			4.54806			hypothetical protein [ECs3489]	A_07_P055872
ECs3571	ECs3571			6.68498			beta-glucosides specific PTS system enzyme II ABC [ECs3571]	A_07_P055996
ECs3589	ECs3589			-7.51281			MutS protein [ECs3589]	A_07_P056011
ECs3592	ECs3592					3.72245	putative 4-hydroxybenzoate decarboxylase [ECs3592]	A_07_P056021
ECs3607	ECs3607			-2.98772			alkaline phosphatase isozyme conversion [ECs3607]	A_07_P063410
ECs3704	ECs3704		5.51748				putative sensory transducer [ECs3704]	A_07_P063430
ECs3750	ECs3750			34.869			hypothetical protein [ECs3750]	A_07_P056271
ECs3764	ECs3764		2.35956				ssDNA exonuclease RecJ [ECs3764]	A_07_P056285
ECs3771	ECs3771			9.4938			putative oxidoreductase [ECs3771]	A_07_P063449
ECs3772	ECs3772			-4.93457			hypothetical protein [ECs3772]	A_07_P056288
ECs3774	ECs3774		-11.3582			9.70463	glycine decarboxylase [ECs3774]	A_07_P063454
ECs3794	ECs3794			-8.58134			hypothetical protein [ECs3794]	A_07_P056307
ECs3800	ECs3800					6.11539	putative transporter [ECs3800]	A_07_P056318
ECs3825	ECs3825			-14.254		7.32576	hypothetical protein [ECs3825]	A_07_P056359
ECs3837	ECs3837		2.33395	-2.59865			adenine glycosylase [ECs3837]	A_07_P063461
ECs3848	ECs3848			-3.04876			hypothetical protein [ECs3848]	A_07_P056381
ECs3878	ECs3878		2.03405				hydrogenase 2 maturation protease HybD [ECs3878]	A_07_P056488
ECs3897	ECs3897			5.4649			hypothetical protein [ECs3897]	A_07_P056495
ECs3914	ECs3914		2.20404				putative permease of ferrichrome ABC transporter [ECs3914]	A_07_P056511
ECs3933	ECs3933			3.20246			putative membrane protein [ECs3933]	A_07_P056536
ECs3966	ECs3966		2.88704				putative enzyme [ECs3966]	A_07_P059647
ECs4020	ECs4020			-2.80518			putative fimbrial-like protein [ECs4020]	A_07_P059684
ECs4023	ECs4023			2.53103			truncated putative fimbrial protein [ECs4023]	A_07_P059688
ECs4086	ECs4086			-2.53003			hypothetical protein [ECs4086]	A_07_P063500
ECs4095	ECs4095		-2.56069				putative N-acetylmannosamine kinase [ECs4095]	A_07_P062845
ECs4099	ECs4099			-12.1539			putative transcriptional repressor [ECs4099]	A_07_P059723
ECs4115	ECs4115		24.1518				hypothetical protein [ECs4115]	A_07_P058957
ECs4150	ECs4150			5.51545			hypothetical protein [ECs4150]	A_07_P059737
ECs4154	ECs4154		2.30274	-3.4292			RNA methyltransferase [ECs4154]	A_07_P063506
ECs4244	ECs4244			4.61768			putative transport [ECs4244]	A_07_P059775
ECs4255	ECs4255			-11.9912			biotin biosynthesis protein BioH [ECs4255]	A_07_P059778
ECs4260	ECs4260		-7.11038			-4.9141	positive regulator of mal regulon [ECs4260]	A_07_P063542
ECs4261	ECs4261			4.15799			hypothetical protein [ECs4261]	A_07_P059781
ECs4262	ECs4262			2.83165			hypothetical protein [ECs4262]	A_07_P059786
ECs4266	ECs4266			-5.28836			repressor of the glp operon [ECs4266]	A_07_P059800
ECs4280	ECs4280			2.22139			putative DNA processing chain A [ECs4280]	A_07_P059825
ECs4297	ECs4297		-12.3067				integral membrane protein of sn-glycerol 3-phosphate transport system [ECs4297]	A_07_P063552
ECs4308	ECs4308		-3.45171				hypothetical protein [ECs4308]	A_07_P059878
ECs4324	ECs4324		2.79782	-6.0712		5.20764	hypothetical lipoprotein [ECs4324]	A_07_P059887
ECs4325	ECs4325		2.46318	-5.96788		7.68077	putative O-methyltransferase [ECs4325]	A_07_P059892
ECs4326	ECs4326		3.61293				hypothetical protein [ECs4326]	A_07_P059900
ECs4327	ECs4327		3.98723	-2.78308			putative acyltransferase [ECs4327]	A_07_P059901
ECs4328	ECs4328		4.22036	-3.0002			putative acyl carrier protein [ECs4328]	A_07_P059908
ECs4329	ECs4329		4.82412				putative acyl carrier protein [ECs4329]	A_07_P059912
ECs4330	ECs4330		4.98743				hypothetical membrane protein [ECs4330]	A_07_P059920
ECs4331	ECs4331		4.55705				putative surfactin synthetase [ECs4331]	A_07_P059921
ECs4332	ECs4332		4.62103	-2.60196			putative [ECs4332]	A_07_P059928
ECs4333	ECs4333		3.43895	-2.27031			hypothetical protein [ECs4333]	A_07_P059931
ECs4334	ECs4334		3.17857	-2.33322			hypothetical protein [ECs4334]	A_07_P059939
ECs4335	ECs4335		3.14528				hypothetical protein [ECs4335]	A_07_P059941
ECs4336	ECs4336		4.51123	-2.54344			hypothetical membrane protein [ECs4336]	A_07_P059946
ECs4337	ECs4337		3.98831				hypothetical lipoprotein [ECs4337]	A_07_P059955
ECs4338	ECs4338		3.15968				putative 3-oxoacyl- [ECs4338]	A_07_P059960
ECs4339	ECs4339		3.31065				putative beta-hydroxydecanoyl-ACP dehydrase [ECs4339]	A_07_P059965
ECs4349	ECs4349			7.08602			putative GntR family regulatory protein [ECs4349]	A_07_P059982
ECs4350	ECs4350		-2.42877				putative phosphotransferase system enzyme IIA [ECs4350]	A_07_P059987
ECs4352	ECs4352		-2.00193				putative phosphotransferase system enzyme IIC [ECs4352]	A_07_P059999
ECs4356	ECs4356			8.44843		-9.52112	HicB-like protein [ECs4356]	A_07_P060018
ECs4357	ECs4357			3.29428			HicA-like protein [ECs4357]	A_07_P060023
ECs4362	ECs4362			2.27004			hypothetical protein [ECs4362]	A_07_P063562
ECs4367	ECs4367		-4.34647				universal stress protein UspA [ECs4367]	A_07_P060029
ECs4370	ECs4370			3.58172			oligopeptidase A [ECs4370]	A_07_P060031
ECs4383	ECs4383			4.52028			putative coproporphyrinogen oxidase [ECs4383]	A_07_P060056
ECs4385	ECs4385					-2.18621	ShuY-like protein [ECs4385]	A_07_P060068
ECs4386	ECs4386			2.26738			putative hemin permease [ECs4386]	A_07_P060071
ECs4387	ECs4387			6.01689			putative ATP-binding component of hemin transport system [ECs4387]	A_07_P060077
ECs4391	ECs4391		-5.74762				hypothetical protein [ECs4391]	A_07_P063569
ECs4457	ECs4457			7.15423			putative transcriptional regulator [ECs4457]	A_07_P060122
ECs4463	ECs4463			31.6444			hypothetical protein [ECs4463]	A_07_P063581
ECs4471	ECs4471			3.07072			hypothetical protein [ECs4471]	A_07_P060144
ECs4475	ECs4475		-6.25942	28.2479			mannitol-specific PTS system enzyme IIABC components [ECs4475]	A_07_P060156
ECs4491	ECs4491			-19.1214			putative membrane protein [ECs4491]	A_07_P060176
ECs4501	ECs4501			3.42659			lipopolysaccharide 1,2-N- acetylglucosaminetransferase [ECs4501]	A_07_P060194
ECs4503	ECs4503		2.33432				lipopolysaccharide core biosynthesis protein WaaY [ECs4503]	A_07_P060202
ECs4504	ECs4504		2.65049				UDP-D-galactose: [ECs4504]	A_07_P060206
ECs4505	ECs4505		2.8631	2.60318			lipopolysaccharide core biosynthesis protein RfaP [ECs4505]	A_07_P060214
ECs4508	ECs4508			-14.511			3-deoxy-D-manno-octulosonic-acid transferase [ECs4508]	A_07_P060226
ECs4519	ECs4519					6.28629	putative alpha helix protein [ECs4519]	A_07_P063587
ECs4528	ECs4528		2.06897				hypothetical protein [ECs4528]	A_07_P060239
ECs4532	ECs4532			4.92369			hypothetical protein [ECs4532]	A_07_P060242
ECs4537	ECs4537		2.27059				hypothetical protein [ECs4537]	A_07_P060262
ECs4548	ECs4548			2.08165			hypothetical protein [ECs4548]	A_07_P057357
ECs4565	ECs4565		2.83615				type III secretion system SepQ protein [ECs4565]	A_07_P057441
ECs4566	ECs4566		2.5187				hypothetical protein [ECs4566]	A_07_P057446
ECs4577	ECs4577		6.1174				hypothetical protein [ECs4577]	A_07_P057503
ECs4579	ECs4579			2.34817			hypothetical protein [ECs4579]	A_07_P057512
ECs4586	ECs4586			2.58515			hypothetical protein [ECs4586]	A_07_P057546
ECs4594	ECs4594			-2.91295			putative permease transporter [ECs4594]	A_07_P063596
ECs4597	ECs4597			2.71615			hypothetical protein [ECs4597]	A_07_P057581
ECs4604	ECs4604		3.42335				regulator of uhpT [ECs4604]	A_07_P057596
ECs4605	ECs4605		4.88705				sensor histidine protein kinase UhpB [ECs4605]	A_07_P057602
ECs4615	ECs4615			15.8981			putative transcriptional regulator [ECs4615]	A_07_P063607
ECs4619	ECs4619			3.97281			putative sulfatase [ECs4619]	A_07_P057629
ECs4642	ECs4642			3.99648			hypothetical protein [ECs4642]	A_07_P057637
ECs4652	ECs4652			-2.16305			putative phosphatase [ECs4652]	A_07_P057658
ECs4758	ECs4758		-4.33015				regulator for metE and metH [ECs4758]	A_07_P057768
ECs4787	ECs4787			-4.80952			essential GTPase for cell cycle [ECs4787]	A_07_P057780
ECs4802	ECs4802			4.05588			putative aldose-1-epimerase [ECs4802]	A_07_P057798
ECs4812	ECs4812			3.41014			hypothetical protein [ECs4812]	A_07_P057806
ECs4836	ECs4836			2.75381			hypothetical protein [ECs4836]	A_07_P062860
ECs4847	ECs4847		-2.78152	6.70981		-9.91406	hypothetical protein [ECs4847]	A_07_P057876
ECs4848	ECs4848			13.945		-10.0868	putative regulator [ECs4848]	A_07_P057881
ECs4872	ECs4872			-5.77312			hypothetical protein [ECs4872]	A_07_P062861
ECs4889	ECs4889		-15.8276				argininosuccinate lyase [ECs4889]	A_07_P057911
ECs4970	ECs4970					4.87142	hypothetical protein [ECs4970]	A_07_P061306
ECs4989	ECs4989			2.86913			tail fiber [ECs4989]	A_07_P061405
ECs4996	ECs4996		3.43299				hypothetical protein [ECs4996]	A_07_P061440
ECs5043	ECs5043			2.79436			hypothetical protein [ECs5043]	A_07_P063693
ECs5051	ECs5051		-38.2874				acetyl-CoA synthetase [ECs5051]	A_07_P063704
ECs5067	ECs5067			6.1889			putative regulatory protein [ECs5067]	A_07_P061513
ECs5069	ECs5069			2.43443			putative aldolase [ECs5069]	A_07_P061524
ECs5070	ECs5070			2.08803			hypothetical protein [ECs5070]	A_07_P061528
ECs5071	ECs5071			2.10845			putative carbohydrate binding protein [ECs5071]	A_07_P061533
ECs5074	ECs5074			5.29354			putative histidine protein kinase [ECs5074]	A_07_P061546
ECs5109	ECs5109		-12.8207	6.83549		-44.677	hypothetical protein [ECs5109]	A_07_P061573
ECs5137	ECs5137		12.574				putative transport [ECs5137]	A_07_P061581
ECs5165	ECs5165		-6.01562	60.152			hypothetical protein [ECs5165]	A_07_P058980
ECs5199	ECs5199			-4.08944			hypothetical protein [ECs5199]	A_07_P063738
ECs5206	ECs5206		-4.34307	37.5089			putative ATP-binding component of a transport system [ECs5206]	A_07_P063741
ECs5207	ECs5207		-3.12333	48.4151			putative transport system permease protein [ECs5207]	A_07_P061613
ECs5242	ECs5242		2.32737				putative integrase [ECs5242]	A_07_P061630
ECs5253	ECs5253			8.96097			putative integrase [ECs5253]	A_07_P061673
ECs5256	ECs5256			2.3871			hypothetical protein [ECs5256]	A_07_P061690
ECs5259	ECs5259		-2.55804				hypothetical protein [ECs5259]	A_07_P061703
ECs5261	ECs5261			-3.2015			putative ATP-dependent helicase [ECs5261]	A_07_P061712
ECs5262	ECs5262		2.21693				hypothetical protein [ECs5262]	A_07_P061716
ECs5266	ECs5266		3.78109				hypothetical protein [ECs5266]	A_07_P061739
ECs5290	ECs5290			3.77169			putative invasin [ECs5290]	A_07_P061766
ECs5306	ECs5306		2.58889				type I restriction-modification enzyme S subunit [ECs5306]	A_07_P061823
ECs5307	ECs5307		3.42504	-5.33932			type I restriction modification enzyme M subunit [ECs5307]	A_07_P061827
ECs5308	ECs5308		2.49335	-8.86901		10.7665	type I restriction-modification enzyme R subunit [ECs5308]	A_07_P061835
ECs5350	ECs5350		-3.85684				soluble lytic murein transglycosylase [ECs5350]	A_07_P062875
ECs5356	ECs5356			-3.27262			catabolic regulation response regulator [ECs5356]	A_07_P061880
b1850	eda			-3.33246			2-keto-3-deoxygluconate 6-phosphate aldolase and 2-keto-4-hydroxyglutarate aldolase [b1850]	A_07_P015930
b1851	edd		12.0684				6-phosphogluconate dehydratase [b1851]	A_07_P015931
b1019	efeB			2.54305			orf, hypothetical protein [b1019]	A_07_P001323
b1018	efeO			2.23752			orf, hypothetical protein [b1018]	A_07_P001316
b4147	efp			-5.13427			elongation factor P [b4147]	A_07_P011467
ABH-0244088	EHEC-hlyD			2.4771			hemolysin transport protein [L7050]	A_07_P048869
b2685	emrA		9.07456	-2.61212			multidrug resistance secretion protein [b2685]	A_07_P001896
b2686	emrB		10.2073				multidrug resistance; probably membrane translocase [b2686]	A_07_P001903
b3673	emrD		33.6945				2-module integral membrane pump; multidrug resistance [b3673]	A_07_P017297
Z1870	emrE			2.12531			methylviologen resistance protein encoded within prophage CP-933X [Z1870]	A_07_P052427
b2945	endA		2.25535				DNA-specific endonuclease I [b2945]	A_07_P011868
b0596	entA			3.79884			2,3-dihydro-2,3-dihydroxybenzoate dehydrogenase, enterochelin biosynthesis [b0596]	A_07_P016737
b0583	entD			4.30403			enterochelin synthetase, component D [b0583]	A_07_P016673
b0586	entF			11.1871			ATP-dependent serine activating enzyme [b0586]	A_07_P016690
b3404	envZ		2.43146				protein histidine kinase/phosphatase sensor for OmpR, modulates expression of ompF and ompC [b3404]	A_07_P018050
b2566	era		2.42638				GTP-binding protein [b2566]	A_07_P019734
c_2476	erfK					-26.3119	Protein erfK/srfK precursor [c_2476]	A_07_P031767
Z3150	erfK		-3.65087	14.1423			orf, hypothetical protein [Z3150]	A_07_P044929
b0554	essD		2.11564				orf, hypothetical protein [b0554]	A_07_P016531
ABH-0244063	etpD			2.55954		-2.04631	type II secretion protein [L7033]	A_07_P048792
b2451	eutA		-3.01816	2.29028			orf, hypothetical protein [b2451]	A_07_P013311
Z3705	eutC		-2.79374	4.01483		-7.0273	ethanolamine ammonia-lyase, light chain [Z3705]	A_07_P042830
Z3708	eutH		-2.21798	2.58968			ethanolamine utilization homolog of Salmonella putative transport [Z3708]	A_07_P052710
b2438	eutK		-2.49052	2.6799			orf, hypothetical protein [b2438]	A_07_P013247
b2439	eutL		-2.56216	3.73238			orf, hypothetical protein [b2439]	A_07_P013253
b2457	eutM			3.35815			detox protein [b2457]	A_07_P013343
b2460	eutQ			3.10048			orf, hypothetical protein [b2460]	A_07_P013359
b3006	exbB			-4.09682		6.01699	uptake of enterochelin; tonB-dependent uptake of B colicins [b3006]	A_07_P012163
Z6080	exoP					-2.26395	putative exodeoxyribonuclease encoded by cryptic prophage CP-933P [Z6080]	A_07_P044352
b3093	exuT			2.00166			transport of hexuronates [b3093]	A_07_P000192
b0954	fabA			-6.48665		4.98351	beta-hydroxydecanoyl thioester dehydrase, trans-2-decenoyl-ACP isomerase [b0954]	A_07_P005216
b2323	fabB			-7.07844		10.4014	3-oxoacyl- [b2323]	A_07_P013901
b1092	fabD		2.01103	-3.0176		3.64174	malonyl-CoA- [b1092]	A_07_P001661
b1095	fabF		3.15868			4.687	3-oxoacyl- [b1095]	A_07_P001676
b1093	fabG			-2.2845			3-oxoacyl- [b1093]	A_07_P001668
ECs4340	fabG		3.0479				putative 3-oxoacyl- [ECs4340]	A_07_P059966
b1091	fabH		2.43029	-4.10532			3-oxoacyl- [b1091]	A_07_P001656
b0180	fabZ		2.22826	-3.32528			(3R)-hydroxymyristol acyl carrier protein dehydratase [b0180]	A_07_P002859
b3845	fadA		-3.17364	69.7743		-13.6875	thiolase I; 3-ketoacyl-CoA thiolase; acetyl-CoA transferase [b3845]	A_07_P019031
ECs4774	fadB			62.7898			3-hydroxyacyl-CoA dehydrogenase/ 3-hydroxybutyryl-CoA epimerase/ delta [ECs4774]	A_07_P057775
b1805	fadD		4.1029	14.4775		-10.9396	acyl-CoA synthetase, long-chain-fatty-acid--CoA ligase [b1805]	A_07_P015717
b0221	fadE			183.353			putative acyl-CoA dehydrogenase [b0221]	A_07_P007818
b3081	fadH			108.575			putative NADPH dehydrogenase [b3081]	A_07_P000131
b2342	fadI					-7.89415	putative acyltransferase [b2342]	A_07_P014000
ECs3225	fadI		-2.81814	45.3274			putative acyltransferase [ECs3225]	A_07_P053270
b2341	fadJ			12.0074			putative enzyme [b2341]	A_07_P013995
Z3608	fadL			9.04965		-8.58503	transport of long-chain fatty acids sensitivity to [Z3608]	A_07_P051797
b1187	fadR			-3.04941			negative regulator for fad regulon, and positive activator of fabA [b1187]	A_07_P006890
ECs0413	fbpC				4.33715		putative ABC transporter ATP-binding protein [ECs0413]	A_07_P053956
b3895	fdhD		2.12878				affects formate dehydrogenase-N [b3895]	A_07_P019251
b3894	fdoG			-4.1166			formate dehydrogenase-O, major subunit [b3894]	A_07_P019246
c_0632	fdrA			2.79186			Protein fdrA [c_0632]	A_07_P041538
b3408	feoA		2.53733				ferrous iron transport protein A [b3408]	A_07_P018070
b0584	fepA			3.16051			outer membrane receptor for ferric enterobactin [b0584]	A_07_P016680
b2731	fhlA		-2.42193	3.95114			formate hydrogen-lyase transcriptional activator for fdhF, hyc and hyp operons [b2731]	A_07_P002101
b0152	fhuD		2.32783				hydroxamate-dependent iron uptake, cytoplasmic membrane component [b0152]	A_07_P002724
b4367	fhuF		-2.56858				orf, hypothetical protein [b4367]	A_07_P017532
c_5393	fimA					20.946	Type-1 fimbrial protein, A chain precursor [c_5393]	A_07_P037198
b3261	fis		3.20761	-27.7803			site-specific DNA inversion stimulation factor; DNA-binding protein; a trans activator for transcription [b3261]	A_07_P012772
b0805	fiu			3.56876			putative outer membrane receptor for iron transport [b0805]	A_07_P004476
b0028	fkpB					4.075	probable FKBX-type 16KD peptidyl-prolyl cis-trans isomerase [b0028]	A_07_P010829
b2895	fldB			-4.53593			flavodoxin 2 [b2895]	A_07_P006442
b1072	flgA			-2.4865			flagellar biosynthesis; assembly of basal-body periplasmic P ring [b1072]	A_07_P001564
b1891	flhC		-9.17157	-11.9311			regulator of flagellar biosynthesis acting on class 2 operons; transcription initiation factor [b1891]	A_07_P016133
b1892	flhD		-7.43611	-27.847	2.21419	44.3639	regulator of flagellar biosynthesis, acting on class 2 operons; transcriptional initiation factor [b1892]	A_07_P016140
ECs2680	fliI			3.54915			flagellum-specific ATP synthase [ECs2680]	A_07_P055201
b1920	fliY		-23.0781	-4.4682			putative periplasmic binding transport protein [b1920]	A_07_P014964
b2321	flk			-4.21512			cell division protein [b2321]	A_07_P013891
ECs0051	folA		3.43682				dihydrofolate reductase type I; trimethoprim resistance [ECs0051]	A_07_P059409
Z0684	folD			-45.8091		27.7605	5,10-methylene-tetrahydrofolate dehydrogenase 5,10-methylene-tetrahydrofolate cyclohydrolase [Z0684]	A_07_P043965
b2153	folE					6.8349	GTP cyclohydrolase I [b2153]	A_07_P003527
b4154	frdA		-3.59074				fumarate reductase, anaerobic, flavoprotein subunit [b4154]	A_07_P011501
b4153	frdB				2.18463	2.03054	fumarate reductase, anaerobic, iron-sulfur protein subunit [b4153]	A_07_P011497
b4152	frdC		-2.56579				fumarate reductase, anaerobic, membrane anchor polypeptide [b4152]	A_07_P011491
b3844	fre			-4.36236			ferrisiderophore reductase; flavin reductase [b3844]	A_07_P019026
b2169	fruB		2.26932				PTS system, fructose-specific IIA/fpr component [b2169]	A_07_P000645
b0080	fruR			-5.36321			transcriptional repressor of fru operon and others [b0080]	A_07_P011076
b3900	frvA			5.29335			PTS system, fructose-specific IIA component [b3900]	A_07_P019280
b3950	frwB			3.90625			PTS system fructose-like IIB component 1 [b3950]	A_07_P019530
b2387	fryB			5.12838			putative PTS system enzyme IIB component [b2387]	A_07_P014219
b2386	fryC			2.5695			putative transport protein [b2386]	A_07_P014214
Z2164	ftrA			-4.16222			putative regulator Not classified [Z2164]	A_07_P047991
b2748	ftsB			-2.62403			orf, hypothetical protein [b2748]	A_07_P002189
b0084	ftsI			2.10518			septum formation; penicillin-binding protein 3; peptidoglycan synthetase [b0084]	A_07_P011100
b0083	ftsL		2.13659				cell division protein; ingrowth of wall at septum [b0083]	A_07_P011094
b3017	ftsP		2.13749				suppressor of ftsI [b3017]	A_07_P012216
b3464	ftsY			-6.81275			cell division membrane protein [b3464]	A_07_P007256
b2801	fucP			2.57892			fucose permease [b2801]	A_07_P006001
b0683	fur			-2.78194			negative regulator [b0683]	A_07_P009932
b3340	fusA			-3.83329			GTP-binding protein chain elongation factor EF-G [b3340]	A_07_P017728
b4140	fxsA			7.16889			orf, hypothetical protein [b4140]	A_07_P011431
b2661	gabD		-4.31474				succinate-semialdehyde dehydrogenase, NADP-dependent activity [b2661]	A_07_P020159
b3517	gadA		-12.4017	3.10092		-21.8618	glutamate decarboxylase isozyme [b3517]	A_07_P007516
b1493	gadB			2.53733			glutamate decarboxylase isozyme [b1493]	A_07_P009551
b1492	gadC		-12.884	8.21585			acid sensitivity protein, putative transporter [b1492]	A_07_P009546
b3512	gadE		-3.67253				orf, hypothetical protein [b3512]	A_07_P007494
b0759	galE			3.03049			UDP-galactose-4-epimerase [b0759]	A_07_P004246
b0757	galK		-2.19616	2.60144			galactokinase [b0757]	A_07_P004240
b0756	galM			2.83122			galactose-1-epimerase [b0756]	A_07_P004231
b2943	galP					9.95909	galactose-proton symport of transport system [b2943]	A_07_P011856
b2151	galS				3.65596	2.29083	mgl repressor, galactose operon inducer [b2151]	A_07_P003519
b1236	galU			3.93858			glucose-1-phosphate uridylyltransferase [b1236]	A_07_P007116
b1779	gapA		-3.10073				glyceraldehyde-3-phosphate dehydrogenase A [b1779]	A_07_P015590
b2094	gatA			4.86587			galactitol-specific enzyme IIA of phosphotransferase system [b2094]	A_07_P003233
b2093	gatB			5.4925			galactitol-specific enzyme IIB of phosphotransferase system [b2093]	A_07_P003229
b2096	gatY			4.62243			tagatose-bisphosphate aldolase 1 [b2096]	A_07_P003244
b2095	gatZ			6.2999			putative tagatose 6-phosphate kinase 1 [b2095]	A_07_P003236
b0124	gcd		7.67354				glucose dehydrogenase [b0124]	A_07_P002585
b2904	gcvH		-12.1505			7.96888	in glycine cleavage complex, carrier of aminomethyl moiety via covalently bound lipoyl cofactor [b2904]	A_07_P006489
Z4240	gcvP		-10.5422	-5.9666	2.00014	9.63309	glycine decarboxylase, P protein of glycine cleavage [Z4240]	A_07_P052779
b2479	gcvR		-2.01383				transcriptional regulation of gcv operon [b2479]	A_07_P013453
b2905	gcvT		-11.1999			9.5501	aminomethyltransferase [b2905]	A_07_P006491
Z2793	gdhA		-3.20526	-12.6185			NADP-specific glutamate dehydrogenase [Z2793]	A_07_P052546
PrimaryAccession	GeneSymbol						#N/A	#N/A
b0984	gfcD			2.97182			orf, hypothetical protein [b0984]	A_07_P005364
b1033	ghrA			-3.83683			putative dehydrogenase [b1033]	A_07_P001376
b3740	gidB		2.837				glucose-inhibited division; chromosome replication? [b3740]	A_07_P005623
b3429	glgA		-3.42117				glycogen synthase [b3429]	A_07_P018171
b3432	glgB		-3.09511				1,4-alpha-glucan branching enzyme [b3432]	A_07_P018189
b3430	glgC		-3.17668	2.83248			glucose-1-phosphate adenylyltransferase [b3430]	A_07_P018179
b3049	glgS		-6.61963			-9.42588	glycogen biosynthesis, rpoS dependent [b3049]	A_07_P012366
b3431	glgX		-2.57461	2.17245			part of glycogen operon, a glycosyl hydrolase, debranching enzyme [b3431]	A_07_P018182
Z5227	glmS			-3.40575			L-glutamine:D-fructose-6-phosphate aminotransferase [Z5227]	A_07_P049976
b3053	glnE			-2.26497			adenylylating enzyme for glutamine synthetase [b3053]	A_07_P012386
b0680	glnS			-2.47706			glutamine tRNA synthetase [b0680]	A_07_P009919
b0212	gloB			2.2789			probable hydroxyacylglutathione hydrolase [b0212]	A_07_P002988
ECs4269	glpD		-47.6647	-5.91017			sn-glycerol-3-phosphate dehydrogenase [ECs4269]	A_07_P059803
b3425	glpE			-28.2762			protein of glp regulon [b3425]	A_07_P018153
b3927	glpF		-29.1211				facilitated diffusion of glycerol [b3927]	A_07_P019412
b3424	glpG			-5.4703			protein of glp regulon [b3424]	A_07_P018147
Z4781	glpR			-5.32262			repressor of the glp operon [Z4781]	A_07_P046050
ECs3125	glpT		-16.6788				sn-glycerol-3-phosphate permease [ECs3125]	A_07_P063326
b3925	glpX			-6.96407			unknown function in glycerol metabolism [b3925]	A_07_P019403
ECs0745	gltA		-6.46704				citrate synthase [ECs0745]	A_07_P056596
b3212	gltB		-5.26854	-6.0726			glutamate synthase, large subunit [b3212]	A_07_P012538
b0655	gltI		-5.64795	4.64034		-5.64149	putative periplasmic binding transport protein [b0655]	A_07_P009841
b0654	gltJ		-2.94514				glutamate/aspartate transport system permease [b0654]	A_07_P009836
b2400	gltX			-3.67901		3.90439	glutamate tRNA synthetase, catalytic subunit [b2400]	A_07_P014274
b3681	glvG		2.84735				probable 6-phospho-beta-glucosidase [b3681]	A_07_P017340
b2551	glyA		-5.24609	-13.2866			serine hydroxymethyltransferase [b2551]	A_07_P019657
b3560	glyQ			-7.26306			glycine tRNA synthetase, alpha subunit [b3560]	A_07_P007728
b3559	glyS			-2.62952			glycine tRNA synthetase, beta subunit [b3559]	A_07_P007721
b0200	gmhB			-7.26946			putative phosphatase [b0200]	A_07_P002958
Z4805	gntK			3.2511	2.0879		gluconokinase 2, thermoresistant [Z4805]	A_07_P046095
c_4225	gntK		2.36014				Thermoresistant gluconokinase [c_4225]	A_07_P041318
b3438	gntR			4.49973			regulator of gluconate [b3438]	A_07_P018218
b3415	gntT				4.66513		high-affinity transport of gluconate / gluconate permease [b3415]	A_07_P018104
b3413	gntX			-4.88715			orf, hypothetical protein [b3413]	A_07_P018091
b3385	gph			-3.20622		5.27517	phosphoglycolate phosphatase [b3385]	A_07_P017954
b3612	gpmM			-2.19738			putative 2,3-bisphosphoglycerate-independent phosphoglycerate mutase [b3612]	A_07_P017001
b0238	gpt			-5.72878			guanine-hypoxanthine phosphoribosyltransferase [b0238]	A_07_P007903
b3181	greA		2.42126				transcription elongation factor: cleaves 3 nucleotide of paused mRNA [b3181]	A_07_P000616
b4143	groL		-2.41332				GroEL, chaperone Hsp60, peptide-dependent ATPase, heat shock protein [b4143]	A_07_P011446
b4142	groS		-2.37373		2.04622	-2.06485	GroES, 10 Kd chaperone binds to Hsp60 in pres. Mg-ATP, suppressing its ATPase activity [b4142]	A_07_P011443
b2688	gshA			-3.01792			gamma-glutamate-cysteine ligase [b2688]	A_07_P001912
b2947	gshB			-4.86375			glutathione synthetase [b2947]	A_07_P011876
b0829	gsiA		-3.68403	-3.49769			putative ATP-binding component of a transport system [b0829]	A_07_P004599
b0830	gsiB		-5.97034				putative transport protein [b0830]	A_07_P004603
b0831	gsiC		-3.28871	-3.38468			putative transport system permease protein [b0831]	A_07_P004610
b0832	gsiD		-2.98256	-2.96337			putative transport system permease protein [b0832]	A_07_P004614
b0477	gsk		5.09789				inosine-guanosine kinase [b0477]	A_07_P021491
b1635	gst		-2.31614				glutathionine S-transferase [b1635]	A_07_P020808
b2507	guaA			-22.7355			GMP synthetase [b2507]	A_07_P013594
Z3772	guaB			-24.29			IMP dehydrogenase [Z3772]	A_07_P042850
b2788	gudX		2.8888				putative glucarate dehydratase [b2788]	A_07_P002387
b2706	gutM		-6.03053				glucitol operon activator [b2706]	A_07_P001980
b3699	gyrB			-3.00357			DNA gyrase subunit B, type II topoisomerase, ATPase activity [b3699]	A_07_P005429
b2536	hcaT		2.20087				MFS [b2536]	A_07_P019581
b1967	hchA			4.5425			orf, hypothetical protein [b1967]	A_07_P015194
b0872	hcr			2.37167			putative enzyme [b0872]	A_07_P004813
b3510	hdeA		-11.5867				orf, hypothetical protein [b3510]	A_07_P007483
b3509	hdeB		-10.642				orf, hypothetical protein [b3509]	A_07_P007477
Z4923	hdeD		-5.33036				orf, hypothetical protein [Z4923]	A_07_P052184
c_2011	hdhA					-14.118	7-alpha-hydroxysteroid dehydrogenase [c_2011]	A_07_P035106
b1619	hdhA		-4.05994	6.99672			NAD-dependent 7alpha-hydroxysteroid dehydrogenase, dehydroxylation of bile acids [b1619]	A_07_P020729
b1210	hemA		2.67988				enzyme in alternate path of synthesis of 5-aminolevulinate [b1210]	A_07_P007001
c_4724	hemC					4.15015	Porphobilinogen deaminase [c_4724]	A_07_P039097
b3805	hemC			-3.50017			porphobilinogen deaminase = hydroxymethylbilane synthase [b3805]	A_07_P005892
c_0189	hemL					3.53891	Glutamate-1-semialdehyde 2,1-aminomutase [c_0189]	A_07_P041436
b0154	hemL			-2.77942			glutamate-1-semialdehyde aminotransferase [b0154]	A_07_P002734
b0059	hepA		4.21025				probable ATP-dependent RNA helicase [b0059]	A_07_P010981
b4175	hflC			-3.20332			protease specific for phage lambda cII repressor [b4175]	A_07_P011591
b1132	hflD			-59.497			orf, hypothetical protein [b1132]	A_07_P006612
b4173	hflX			-2.41105			GTP - binding subunit of protease specific for phage lambda cII repressor [b4173]	A_07_P011585
b4172	hfq			2.02334			host factor I for bacteriophage Q beta replication, a growth-related protein [b4172]	A_07_P011578
b1103	hinT			2.30616			orf, hypothetical protein [b1103]	A_07_P001720
c_2546	hisG				2.21468		ATP phosphoribosyltransferase [c_2546]	A_07_P031978
b2307	hisM		-3.87383				histidine transport, membrane protein M [b2307]	A_07_P013822
Z3568	hisP		-4.61567				ATP-binding component of histidine transport [Z3568]	A_07_P045570
b2514	hisS			-7.21874			histidine tRNA synthetase [b2514]	A_07_P013627
b4372	holD		2.70254	-12.6479		13.1091	DNA polymerase III, psi subunit [b4372]	A_07_P017541
b0125	hpt			-15.4653			hypoxanthine phosphoribosyltransferase [b0125]	A_07_P002588
b1413	hrpA		2.14388				helicase, ATP-dependent [b1413]	A_07_P009158
b2526	hscA			-4.55641		5.62903	heat shock protein, chaperone, member of Hsp70 protein family [b2526]	A_07_P019531
b2527	hscB					6.40096	orf, hypothetical protein [b2527]	A_07_P019538
b4349	hsdM			2.079			host modification; DNA methylase M [b4349]	A_07_P017442
b3932	hslV			4.1907			heat shock protein hslVU, proteasome-related peptidase subunit [b3932]	A_07_P019439
b0966	hspQ			16.0037			orf, hypothetical protein [b0966]	A_07_P005278
b0473	htpG		-3.10239	6.36866		-5.14083	chaperone Hsp90, heat shock protein C 62.5 [b0473]	A_07_P021471
b1829	htpX		-2.15438				heat shock protein, integral membrane protein [b1829]	A_07_P015826
b0972	hyaA		-2.6001				hydrogenase-1 small subunit [b0972]	A_07_P005301
Z4347	hybD			-2.56714			probable processing element for hydrogenase-2 [Z4347]	A_07_P045813
b2717	hycI			3.22077			protease involved in processing C-terminal end of the large subunit of hydrogenase 3 [b2717]	A_07_P002034
b2712	hypF		2.00577				transcriptional regulatory protein [b2712]	A_07_P002010
b0828	iaaA		-3.81202				putative asparaginase [b0828]	A_07_P004591
Z4061	iap			-3.26361			alkaline phosphatase isozyme conversion, aminopeptidase [Z4061]	A_07_P052740
b3687	ibpA			7.3217			heat shock protein [b3687]	A_07_P017370
b3686	ibpB			9.22999			heat shock protein [b3686]	A_07_P017361
b1136	icd		-2.33443				isocitrate dehydrogenase, specific for NADP+ [b1136]	A_07_P006631
Z1865	icdA		-2.22402		2.35289	18.9006	isocitrate dehydrogenase, specific for NADP+ [Z1865]	A_07_P050489
b4018	iclR			-10.144	2.34506		repressor of aceBA operon [b4018]	A_07_P008735
b2889	idi			8.3023			putative enzyme [b2889]	A_07_P006415
b1712	ihfA			2.41508			integration host factor [b1712]	A_07_P018614
b0912	ihfB			6.25116			integration host factor [b0912]	A_07_P005009
b0026	ileS			-3.04501			isoleucine tRNA synthetase [b0026]	A_07_P010817
b0077	ilvI		-2.22274		2.25455		acetolactate synthase III, valine sensitive, large subunit [b0077]	A_07_P011066
c_4595	ilvN		-2.49939	5.91363			Acetolactate synthase isozyme I small subunit [c_4595]	A_07_P038986
b0884	infA			-15.8459		24.9146	protein chain initiation factor IF-1 [b0884]	A_07_P004869
b3168	infB		2.97941	-6.07954		11.3187	protein chain initiation factor IF-2 [b3168]	A_07_P000561
b1718	infC			-2.71915			protein chain initiation factor IF-3 [b1718]	A_07_P018636
b4294	insA			-3.60025			IS1 protein InsA [b4294]	A_07_P003998
b1997	insC			2.08084			IS2 hypothetical protein [b1997]	A_07_P015315
b0361	insD			2.59647			IS2 hypothetical protein [b0361]	A_07_P020927
b0298	insE		2.54972				putative factor [b0298]	A_07_P008182
b0256	insI		2.33044				IS30 transposase [b0256]	A_07_P007989
Z2566	intP_1			2.20235			integrase fragment, cryptic prophage CP-933P [Z2566]	A_07_P044380
Z3130	intU			2.2225			putative integrase for prophage CP-933U [Z3130]	A_07_P044913
b0382	iraP		-2.10919				orf, hypothetical protein [b0382]	A_07_P021023
b2528	iscA			-4.01868			putative regulator [b2528]	A_07_P019544
b2531	iscR			-7.22209			orf, hypothetical protein [b2531]	A_07_P019560
b2524	iscX					7.63234	orf, hypothetical protein [b2524]	A_07_P013676
b3187	ispB			-3.16382		2.39091	octaprenyl diphosphate synthase [b3187]	A_07_P012413
b2747	ispD		2.05675				orf, hypothetical protein [b2747]	A_07_P002184
b2515	ispG		2.10957				orf, hypothetical protein [b2515]	A_07_P013631
b0220	ivy			9.69968			orf, hypothetical protein [b0220]	A_07_P003021
b3617	kbl		3.29092				2-amino-3-ketobutyrate CoA ligase [b3617]	A_07_P017030
b1827	kdgR			3.36121			putative regulator [b1827]	A_07_P015816
b3909	kdgT		3.73534				2-keto-3-deoxy-D-gluconate transport system [b3909]	A_07_P019325
b0918	kdsB			-2.53833			CTP:CMP-3-deoxy-D-manno-octulosonate transferase [b0918]	A_07_P005040
b3197	kdsD			-2.61506			putative isomerase [b3197]	A_07_P012461
Z5057	kdtA			-15.4467			3-deoxy-D-manno-octulosonic-acid transferase [Z5057]	A_07_P049591
b0465	kefA			-3.66202			putative alpha helix protein [b0465]	A_07_P021433
b0046	kefF		-3.09494				putative NAD [b0046]	A_07_P010917
b2587	kgtP		3.70265				alpha-ketoglutarate permease [b2587]	A_07_P019839
b0051	ksgA			-2.595			S-adenosylmethionine-6-N,N-adenosyl [b0051]	A_07_P010944
ABH-0243999	L7002			2.03142			unknown [L7002]	A_07_P048661
ABH-0244023	L7011					2.81307	hypothetical protein [L7011]	A_07_P048704
ABH-0244031	L7015		2.66289				transposase [L7015]	A_07_P048720
ABH-0244050	L7025		4.09844				unknown [L7025]	A_07_P048755
ABH-0244057	L7029			-2.89765			lipid A myristoyl transferase [L7029]	A_07_P048772
ABH-0244058	L7030		2.78011				unknown [L7030]	A_07_P048777
ABH-0244095	L7054			-3.9303			replication protein [L7054]	A_07_P048890
ABH-0244111	L7059				2.2194		hypothetical protein [L7059]	A_07_P048911
ABH-0244112	L7060		-3.41605	2.63475	2.4888		hypothetical protein [L7060]	A_07_P048916
ABH-0244144	L7075					3.27096	unknown [L7075]	A_07_P048979
ABH-0244148	L7079		4.17143				unknown [L7079]	A_07_P048996
ABH-0244166	L7091		2.88969				putative nickase [L7091]	A_07_P049057
b0345	lacI			-2.71769			transcriptional repressor of the lac operon [b0345]	A_07_P008419
c_0459	lacZ					6.35719	Beta-galactosidase [c_0459]	A_07_P031027
c_5006	lamB		-5.67715		5.76701		Maltoporin precursor [c_5006]	A_07_P037538
Z6006	lasT			3.33168			orf, hypothetical protein [Z6006]	A_07_P052396
b1192	ldcA			-2.15983			orf, hypothetical protein [b1192]	A_07_P006914
b0186	ldcC			5.74751			lysine decarboxylase 2, constitutive [b0186]	A_07_P002888
b1380	ldhA			2.37393			fermentative D-lactate dehydrogenase, NAD-dependent [b1380]	A_07_P014878
b2569	lepA		2.60341	-4.70376			GTP-binding elongation factor, may be inner membrane protein [b2569]	A_07_P019750
Z4145	lgt			-4.54488			phosphatidylglycerol-prolipoprotein diacylglyceryl transferase a major membrane phospholipid [Z4145]	A_07_P043268
b0147	ligT			-16.4064			orf, hypothetical protein [b0147]	A_07_P002698
b0628	lipA		2.07751	-4.79741			lipoate synthesis, sulfur insertion? [b0628]	A_07_P009709
b3454	livF		-12.5939				ATP-binding component of leucine transport [b3454]	A_07_P018288
c_4248	livK			-7.06788			Leucine-specific binding protein precursor [c_4248]	A_07_P034548
b3605	lldD		-2.84936		2.22724		L-lactate dehydrogenase [b3605]	A_07_P016968
[truncated: 1,524 more rows]

## Sheet: 2 GOterms_ BiologicalProcesses
Analysis Type:	PANTHER Overrepresentation Test (release 20160321)
Annotation Version and Release Date:	GO Ontology database Released 2016-04-23
Analyzed List:	Temp_UP.txt (Escherichia coli)Temp_DOWN.txt (Escherichia coli)
Reference List:	Escherichia coli (all genes in database)
Bonferroni correction:	TRUE
GO biological process complete	Escherichia coli - REFLIST (4260)	Temp_UP.txt (233)	Temp_UP.txt (expected)	Temp_UP.txt (over/under)	Temp_UP.txt (fold Enrichment)	Temp_UP.txt (P-value)	Temp_DOWN.txt (189)	Temp_DOWN.txt (expected)	Temp_DOWN.txt (over/under)	Temp_DOWN.txt (fold Enrichment)	Temp_DOWN_converted	Temp_DOWN.txt (P-value)
alpha-amino acid biosynthetic process (GO:1901607)	136	5	7.44	-	0.67	1	22	6.03	+	3.65	-3.65	0.000219
alpha-amino acid metabolic process (GO:1901605)	210	10	11.49	-	0.87	1	26	9.32	+	2.79	-2.79	0.00251
anaerobic respiration (GO:0009061)	61	3	3.34	-	0.9	1	12	2.71	+	4.43	-4.43	0.0221
archaeal or bacterial-type flagellum-dependent cell motility (GO:0097588)	43	1	2.35	-	0.43	1	12	1.91	+	6.29	-6.29	0.000663
bacterial-type flagellum-dependent cell motility (GO:0071973)	41	1	2.24	-	0.45	1	12	1.82	+	6.6	-6.6	0.000404
bacterial-type flagellum-dependent swarming motility (GO:0071978)	12	1	0.66	+	1.52	1	7	0.53	+	13.15	-13.15	0.00139
biological_process (GO:0008150)	3437	204	187.99	+	1.09	1	183	152.49	+	1.2	-1.2	3.09e-08
carboxylic acid biosynthetic process (GO:0046394)	208	9	11.38	-	0.79	1	26	9.23	+	2.82	-2.82	0.00211
cell motility (GO:0048870)	53	3	2.9	+	1.03	1	12	2.35	+	5.1	-5.1	0.00556
cellular amino acid biosynthetic process (GO:0008652)	150	5	8.2	-	0.61	1	23	6.65	+	3.46	-3.46	0.000289
cellular macromolecule metabolic process (GO:0044260)	1117	56	61.09	-	0.92	1	26	49.56	-	0.52	-0.52	0.0257
cellular respiration (GO:0045333)	111	5	6.07	-	0.82	1	22	4.92	+	4.47	-4.47	6.51e-06
cilium or flagellum-dependent cell motility (GO:0001539)	43	1	2.35	-	0.43	1	12	1.91	+	6.29	-6.29	0.000663
energy derivation by oxidation of organic compounds (GO:0015980)	124	6	6.78	-	0.88	1	23	5.5	+	4.18	-4.18	9.75e-06
establishment of localization (GO:0051234)	759	48	41.51	+	1.16	1	58	33.67	+	1.72	-1.72	0.0119
generation of precursor metabolites and energy (GO:0006091)	156	11	8.53	+	1.29	1	23	6.92	+	3.32	-3.32	0.000566
glycine betaine transport (GO:0031460)	7	5	0.38	+	13.06	0.0488	0	0.31	-	0.2	-0.2	1
histidine biosynthetic process (GO:0000105)	10	0	0.55	-	0.2	1	6	0.44	+	13.52	-13.52	0.00687
histidine metabolic process (GO:0006547)	10	0	0.55	-	0.2	1	6	0.44	+	13.52	-13.52	0.00687
hyperosmotic response (GO:0006972)	9	6	0.49	+	12.19	0.0125	0	0.4	-	0.2	-0.2	1
imidazole-containing compound metabolic process (GO:0052803)	10	0	0.55	-	0.2	1	6	0.44	+	13.52	-13.52	0.00687
localization (GO:0051179)	804	50	43.97	+	1.14	1	70	35.67	+	1.96	-1.96	3.98e-06
localization of cell (GO:0051674)	53	3	2.9	+	1.03	1	12	2.35	+	5.1	-5.1	0.00556
macromolecule metabolic process (GO:0043170)	1237	61	67.66	-	0.9	1	31	54.88	-	0.56	-0.56	0.0411
movement of cell or subcellular component (GO:0006928)	62	3	3.39	-	0.88	1	12	2.75	+	4.36	-4.36	0.0259
nitrogen compound transport (GO:0071705)	216	18	11.81	+	1.52	1	26	9.58	+	2.71	-2.71	0.00416
organic acid biosynthetic process (GO:0016053)	208	9	11.38	-	0.79	1	26	9.23	+	2.82	-2.82	0.00211
organic substance transport (GO:0071702)	448	27	24.5	+	1.1	1	43	19.88	+	2.16	-2.16	0.000927
oxidation-reduction process (GO:0055114)	516	37	28.22	+	1.31	1	49	22.89	+	2.14	-2.14	0.000172
polyamine catabolic process (GO:0006598)	11	6	0.6	+	9.97	0.038	0	0.49	-	0.2	-0.2	1
polyol catabolic process (GO:0046174)	18	0	0.98	-	0.2	1	7	0.8	+	8.77	-8.77	0.0191
putrescine catabolic process (GO:0009447)	10	6	0.55	+	10.97	0.0224	0	0.44	-	0.2	-0.2	1
response to osmotic stress (GO:0006970)	35	12	1.91	+	6.27	0.000722	2	1.55	+	1.29	-1.29	1
response to stimulus (GO:0050896)	839	82	45.89	+	1.79	2.43e-05	36	37.22	-	0.97	-0.97	1
response to stress (GO:0006950)	506	57	27.68	+	2.06	8.09e-05	20	22.45	-	0.89	-0.89	1
single-organism cellular process (GO:0044763)	1971	120	107.8	+	1.11	1	127	87.45	+	1.45	-1.45	5.38e-06
single-organism localization (GO:1902578)	682	41	37.3	+	1.1	1	52	30.26	+	1.72	-1.72	0.0436
single-organism metabolic process (GO:0044710)	1480	98	80.95	+	1.21	1	95	65.66	+	1.45	-1.45	0.00851
single-organism process (GO:0044699)	2335	149	127.71	+	1.17	1	161	103.6	+	1.55	-1.55	5.62e-16
single-organism transport (GO:0044765)	674	41	36.86	+	1.11	1	52	29.9	+	1.74	-1.74	0.0317
small molecule metabolic process (GO:0044281)	876	47	47.91	-	0.98	1	65	38.86	+	1.67	-1.67	0.00715
transport (GO:0006810)	752	48	41.13	+	1.17	1	58	33.36	+	1.74	-1.74	0.00896
Unclassified (UNCLASSIFIED)	823	29	45.01	-	0.64	0	6	36.51	-	0.2	-0.2	0
Analysis Type:	PANTHER Overrepresentation Test (release 20160321)
Annotation Version and Release Date:	GO Ontology database Released 2016-04-23
Analyzed List:	SpinLL_DOWN.txt (Escherichia coli)SpinLL_UP.txt (Escherichia coli)SpinRE_DOWN.txt (Escherichia coli)SpinRE_UP.txt (Escherichia coli)
Reference List:	Escherichia coli (all genes in database)
Bonferroni correction:	TRUE
GO biological process complete	Escherichia coli - REFLIST (4260)	SpinLL_UP.txt (329)	SpinLL_UP.txt (expected)	SpinLL_UP.txt (over/under)	SpinLL_UP.txt (fold Enrichment)	SpinLL_UP.txt (P-value)	SpinLL_DOWN.txt (388)	SpinLL_DOWN.txt (expected)	SpinLL_DOWN.txt (over/under)	SpinLL_DOWN.txt (fold Enrichment)	SpinLL_DOWN_converted	SpinLL_DOWN.txt (P-value)	SpinRE_UP.txt (364)	SpinRE_UP.txt (expected)	SpinRE_UP.txt (over/under)	SpinRE_UP.txt (fold Enrichment)	SpinRE_UP.txt (P-value)	SpinRE_DOWN.txt (595)	SpinRE_DOWN.txt (expected)	SpinRE_DOWN.txt (over/under)	SpinRE_DOWN.txt (fold Enrichment)	SpinRE_DOWN_converted	SpinRE_DOWN.txt (P-value)
alpha-amino acid biosynthetic process (GO:1901607)	136	4	10.5	-	0.38	1	40	12.39	+	3.23	-3.23	1.4e-07	4	11.62	-	0.34	1	30	19	+	1.58	-1.58	1
alpha-amino acid metabolic process (GO:1901605)	210	8	16.22	-	0.49	1	52	19.13	+	2.72	-2.72	9.66e-08	17	17.94	-	0.95	1	39	29.33	+	1.33	-1.33	1
amide biosynthetic process (GO:0043604)	170	26	13.13	+	1.98	0.866	10	15.48	-	0.65	-0.65	1	6	14.53	-	0.41	1	88	23.74	+	3.71	-3.71	9.88e-23
amino acid activation (GO:0043038)	29	3	2.24	+	1.34	1	1	2.64	-	0.38	-0.38	1	1	2.48	-	0.4	1	16	4.05	+	3.95	-3.95	0.00517
amino acid transport (GO:0006865)	91	11	7.03	+	1.57	1	24	8.29	+	2.9	-2.9	0.0049	10	7.78	+	1.29	1	20	12.71	+	1.57	-1.57	1
anion transport (GO:0006820)	191	22	14.75	+	1.49	1	40	17.4	+	2.3	-2.3	0.00124	16	16.32	-	0.98	1	37	26.68	+	1.39	-1.39	1
arginine biosynthetic process (GO:0006526)	15	0	1.16	-	0.2	1	10	1.37	+	7.32	-7.32	0.00169	0	1.28	-	0.2	1	7	2.1	+	3.34	-3.34	1
aromatic compound biosynthetic process (GO:0019438)	612	54	47.26	+	1.14	1	54	55.74	-	0.97	-0.97	1	50	52.29	-	0.96	1	123	85.48	+	1.44	-1.44	0.0192
aspartate family amino acid metabolic process (GO:0009066)	62	4	4.79	-	0.84	1	18	5.65	+	3.19	-3.19	0.0222	4	5.3	-	0.76	1	11	8.66	+	1.27	-1.27	1
biological_process (GO:0008150)	3437	307	265.44	+	1.16	6.96e-08	348	313.04	+	1.11	-1.11	0.00103	315	293.68	+	1.07	1	556	480.05	+	1.16	-1.16	6.55e-16
biosynthetic process (GO:0009058)	1190	130	91.9	+	1.41	0.00393	119	108.38	+	1.1	-1.1	1	94	101.68	-	0.92	1	292	166.21	+	1.76	-1.76	9.44e-25
carbohydrate catabolic process (GO:0016052)	133	4	10.27	-	0.39	1	23	12.11	+	1.9	-1.9	1	27	11.36	+	2.38	0.0403	7	18.58	-	0.38	-0.38	1
carbohydrate derivative biosynthetic process (GO:1901137)	256	35	19.77	+	1.77	0.857	24	23.32	+	1.03	-1.03	1	16	21.87	-	0.73	1	76	35.76	+	2.13	-2.13	7.65e-07
carbohydrate derivative metabolic process (GO:1901135)	389	47	30.04	+	1.56	1	41	35.43	+	1.16	-1.16	1	32	33.24	-	0.96	1	90	54.33	+	1.66	-1.66	0.00179
carboxylic acid biosynthetic process (GO:0046394)	208	17	16.06	+	1.06	1	47	18.94	+	2.48	-2.48	1.43e-05	15	17.77	-	0.84	1	55	29.05	+	1.89	-1.89	0.00643
carboxylic acid metabolic process (GO:0019752)	516	33	39.85	-	0.83	1	90	47	+	1.92	-1.92	9.86e-07	49	44.09	+	1.11	1	98	72.07	+	1.36	-1.36	1
carboxylic acid transport (GO:0046942)	126	15	9.73	+	1.54	1	29	11.48	+	2.53	-2.53	0.00691	11	10.77	+	1.02	1	23	17.6	+	1.31	-1.31	1
catabolic process (GO:0009056)	460	26	35.53	-	0.73	1	58	41.9	+	1.38	-1.38	1	74	39.31	+	1.88	7.75e-05	39	64.25	-	0.61	-0.61	0.26
cell wall macromolecule biosynthetic process (GO:0044038)	49	14	3.78	+	3.7	0.0374	4	4.46	-	0.9	-0.9	1	5	4.19	+	1.19	1	13	6.84	+	1.9	-1.9	1
cellular amide metabolic process (GO:0043603)	209	27	16.14	+	1.67	1	20	19.04	+	1.05	-1.05	1	9	17.86	-	0.5	1	94	29.19	+	3.22	-3.22	3.34e-20
cellular amino acid biosynthetic process (GO:0008652)	150	5	11.58	-	0.43	1	40	13.66	+	2.93	-2.93	2.25e-06	6	12.82	-	0.47	1	34	20.95	+	1.62	-1.62	1
cellular amino acid metabolic process (GO:0006520)	266	14	20.54	-	0.68	1	58	24.23	+	2.39	-2.39	8.61e-07	20	22.73	-	0.88	1	61	37.15	+	1.64	-1.64	0.124
cellular aromatic compound metabolic process (GO:0006725)	1075	108	83.02	+	1.3	1	74	97.91	-	0.76	-0.76	1	83	91.85	-	0.9	1	225	150.15	+	1.5	-1.5	9.11e-09
cellular biosynthetic process (GO:0044249)	1154	127	89.12	+	1.42	0.00378	115	105.11	+	1.09	-1.09	1	88	98.6	-	0.89	1	287	161.18	+	1.78	-1.78	4.41e-25
cellular catabolic process (GO:0044248)	343	20	26.49	-	0.76	1	38	31.24	+	1.22	-1.22	1	53	29.31	+	1.81	0.0226	30	47.91	-	0.63	-0.63	1
cellular component biogenesis (GO:0044085)	249	45	19.23	+	2.34	0.00013	20	22.68	-	0.88	-0.88	1	22	21.28	+	1.03	1	62	34.78	+	1.78	-1.78	0.0103
cellular component macromolecule biosynthetic process (GO:0070589)	49	14	3.78	+	3.7	0.0374	4	4.46	-	0.9	-0.9	1	5	4.19	+	1.19	1	13	6.84	+	1.9	-1.9	1
cellular component organization or biogenesis (GO:0071840)	363	60	28.03	+	2.14	1.89e-05	26	33.06	-	0.79	-0.79	1	26	31.02	-	0.84	1	85	50.7	+	1.68	-1.68	0.00228
cellular macromolecule biosynthetic process (GO:0034645)	697	82	53.83	+	1.52	0.0474	31	63.48	-	0.49	-0.49	0.000962	50	59.56	-	0.84	1	155	97.35	+	1.59	-1.59	1.38e-06
cellular macromolecule localization (GO:0070727)	28	8	2.16	+	3.7	1	0	2.55	-	0.2	-0.2	1	1	2.39	-	0.42	1	16	3.91	+	4.09	-4.09	0.00335
cellular macromolecule metabolic process (GO:0044260)	1117	133	86.27	+	1.54	1.47e-05	54	101.74	-	0.53	-0.53	3.26e-06	80	95.44	-	0.84	1	234	156.01	+	1.5	-1.5	2.18e-09
cellular metabolic process (GO:0044237)	2101	202	162.26	+	1.24	0.00715	214	191.36	+	1.12	-1.12	1	195	179.52	+	1.09	1	407	293.45	+	1.39	-1.39	3.7e-18
cellular nitrogen compound biosynthetic process (GO:0044271)	739	77	57.07	+	1.35	1	55	67.31	-	0.82	-0.82	1	52	63.14	-	0.82	1	203	103.22	+	1.97	-1.97	5.54e-20
cellular nitrogen compound metabolic process (GO:0034641)	1209	127	93.37	+	1.36	0.0414	92	110.12	-	0.84	-0.84	1	91	103.3	-	0.88	1	289	168.86	+	1.71	-1.71	2.11e-22
cellular process (GO:0009987)	2834	278	218.87	+	1.27	1.45e-10	280	258.12	+	1.08	-1.08	1	249	242.15	+	1.03	1	499	395.83	+	1.26	-1.26	1.24e-18
cellular protein localization (GO:0034613)	28	8	2.16	+	3.7	1	0	2.55	-	0.2	-0.2	1	1	2.39	-	0.42	1	16	3.91	+	4.09	-4.09	0.00335
cellular protein metabolic process (GO:0044267)	294	38	22.71	+	1.67	1	23	26.78	-	0.86	-0.86	1	14	25.12	-	0.56	1	96	41.06	+	2.34	-2.34	1.23e-11
citrate metabolic process (GO:0006101)	27	1	2.09	-	0.48	1	11	2.46	+	4.47	-4.47	0.0497	1	2.31	-	0.43	1	5	3.77	+	1.33	-1.33	1
'de novo' IMP biosynthetic process (GO:0006189)	12	0	0.93	-	0.2	1	9	1.09	+	8.23	-8.23	0.00218	0	1.03	-	0.2	1	9	1.68	+	5.37	-5.37	0.0628
DNA metabolic process (GO:0006259)	201	16	15.52	+	1.03	1	3	18.31	-	0.2	-0.2	0.01	15	17.17	-	0.87	1	35	28.07	+	1.25	-1.25	1
energy reserve metabolic process (GO:0006112)	10	0	0.77	-	0.2	1	8	0.91	+	8.78	-8.78	0.00503	3	0.85	+	3.51	1	0	1.4	-	0.2	-0.2	1
establishment of localization (GO:0051234)	759	84	58.62	+	1.43	0.304	106	69.13	+	1.53	-1.53	0.00247	68	64.85	+	1.05	1	112	106.01	+	1.06	-1.06	1
fatty acid catabolic process (GO:0009062)	19	1	1.47	-	0.68	1	2	1.73	+	1.16	-1.16	1	10	1.62	+	6.16	0.00752	1	2.65	-	0.38	-0.38	1
gene expression (GO:0010467)	607	84	46.88	+	1.79	5.25e-05	23	55.29	-	0.42	-0.42	0.000165	40	51.87	-	0.77	1	158	84.78	+	1.86	-1.86	3.31e-12
generation of precursor metabolites and energy (GO:0006091)	156	18	12.05	+	1.49	1	32	14.21	+	2.25	-2.25	0.0225	12	13.33	-	0.9	1	24	21.79	+	1.1	-1.1	1
glutamine family amino acid biosynthetic process (GO:0009084)	30	1	2.32	-	0.43	1	13	2.73	+	4.76	-4.76	0.00547	3	2.56	+	1.17	1	10	4.19	+	2.39	-2.39	1
glycogen metabolic process (GO:0005977)	10	0	0.77	-	0.2	1	8	0.91	+	8.78	-8.78	0.00503	3	0.85	+	3.51	1	0	1.4	-	0.2	-0.2	1
glycosyl compound biosynthetic process (GO:1901659)	67	8	5.17	+	1.55	1	12	6.1	+	1.97	-1.97	1	3	5.72	-	0.52	1	34	9.36	+	3.63	-3.63	2.53e-07
glycosyl compound metabolic process (GO:1901657)	124	13	9.58	+	1.36	1	21	11.29	+	1.86	-1.86	1	10	10.6	-	0.94	1	41	17.32	+	2.37	-2.37	0.00057
heterocycle biosynthetic process (GO:0018130)	633	55	48.89	+	1.13	1	63	57.65	+	1.09	-1.09	1	50	54.09	-	0.92	1	132	88.41	+	1.49	-1.49	0.0013
heterocycle metabolic process (GO:0046483)	1060	109	81.86	+	1.33	0.489	83	96.54	-	0.86	-0.86	1	82	90.57	-	0.91	1	231	148.05	+	1.56	-1.56	4.69e-11
IMP biosynthetic process (GO:0006188)	15	1	1.16	-	0.86	1	9	1.37	+	6.59	-6.59	0.0128	0	1.28	-	0.2	1	11	2.1	+	5.25	-5.25	0.0121
IMP metabolic process (GO:0046040)	16	1	1.24	-	0.81	1	9	1.46	+	6.18	-6.18	0.0211	0	1.37	-	0.2	1	12	2.23	+	5.37	-5.37	0.00393
intracellular protein transmembrane transport (GO:0065002)	11	3	0.85	+	3.53	1	0	1	-	0.2	-0.2	1	0	0.94	-	0.2	1	9	1.54	+	5.86	-5.86	0.0324
intracellular protein transport (GO:0006886)	16	4	1.24	+	3.24	1	0	1.46	-	0.2	-0.2	1	0	1.37	-	0.2	1	11	2.23	+	4.92	-4.92	0.0218
intracellular transport (GO:0046907)	17	4	1.31	+	3.05	1	0	1.55	-	0.2	-0.2	1	0	1.45	-	0.2	1	12	2.37	+	5.05	-5.05	0.00719
ion transport (GO:0006811)	365	39	28.19	+	1.38	1	61	33.24	+	1.83	-1.83	0.00339	30	31.19	-	0.96	1	61	50.98	+	1.2	-1.2	1
lipid catabolic process (GO:0016042)	27	2	2.09	-	0.96	1	3	2.46	+	1.22	-1.22	1	12	2.31	+	5.2	0.00516	2	3.77	-	0.53	-0.53	1
lipid modification (GO:0030258)	22	3	1.7	+	1.77	1	5	2	+	2.5	-2.5	1	11	1.88	+	5.85	0.00428	2	3.07	-	0.65	-0.65	1
localization (GO:0051179)	804	84	62.09	+	1.35	1	109	73.23	+	1.49	-1.49	0.00668	69	68.7	+	1	1	115	112.3	+	1.02	-1.02	1
macromolecule biosynthetic process (GO:0009059)	702	82	54.22	+	1.51	0.0609	31	63.94	-	0.48	-0.48	0.000723	51	59.98	-	0.85	1	155	98.05	+	1.58	-1.58	2.27e-06
macromolecule metabolic process (GO:0043170)	1237	140	95.53	+	1.47	0.000126	59	112.67	-	0.52	-0.52	1.36e-07	94	105.7	-	0.89	1	248	172.77	+	1.44	-1.44	3.38e-08
macromolecule methylation (GO:0043414)	52	18	4.02	+	4.48	0.0002	0	4.74	-	0.2	-0.2	1	3	4.44	-	0.68	1	21	7.26	+	2.89	-2.89	0.0214
macromolecule modification (GO:0043412)	253	41	19.54	+	2.1	0.00727	15	23.04	-	0.65	-0.65	1	15	21.62	-	0.69	1	61	35.34	+	1.73	-1.73	0.031
metabolic process (GO:0008152)	2590	236	200.03	+	1.18	0.0221	262	235.9	+	1.11	-1.11	1	248	221.31	+	1.12	1	460	361.75	+	1.27	-1.27	8.28e-15
methylation (GO:0032259)	72	19	5.56	+	3.42	0.00485	5	6.56	-	0.76	-0.76	1	6	6.15	-	0.98	1	28	10.06	+	2.78	-2.78	0.00194
modified amino acid transport (GO:0072337)	20	2	1.54	+	1.29	1	12	1.82	+	6.59	-6.59	0.000469	1	1.71	-	0.59	1	7	2.79	+	2.51	-2.51	1
monosaccharide metabolic process (GO:0005996)	95	3	7.34	-	0.41	1	9	8.65	+	1.04	-1.04	1	22	8.12	+	2.71	0.0322	6	13.27	-	0.45	-0.45	1
ncRNA metabolic process (GO:0034660)	128	32	9.89	+	3.24	9e-06	1	11.66	-	0.2	-0.2	0.0956	4	10.94	-	0.37	1	55	17.88	+	3.08	-3.08	4.57e-10
ncRNA processing (GO:0034470)	99	29	7.65	+	3.79	1.51e-06	0	9.02	-	0.2	-0.2	0.111	4	8.46	-	0.47	1	40	13.83	+	2.89	-2.89	4.38e-06
nitrogen compound metabolic process (GO:0006807)	1455	154	112.37	+	1.37	0.00146	139	132.52	+	1.05	-1.05	1	115	124.32	-	0.93	1	330	203.22	+	1.62	-1.62	1.87e-23
nitrogen compound transport (GO:0071705)	216	19	16.68	+	1.14	1	51	19.67	+	2.59	-2.59	7.52e-07	21	18.46	+	1.14	1	39	30.17	+	1.29	-1.29	1
nucleic acid metabolic process (GO:0090304)	699	79	53.98	+	1.46	0.255	23	63.66	-	0.36	-0.36	3.53e-07	52	59.73	-	0.87	1	139	97.63	+	1.42	-1.42	0.00787
nucleobase biosynthetic process (GO:0046112)	24	2	1.85	+	1.08	1	12	2.19	+	5.49	-5.49	0.00303	0	2.05	-	0.2	1	13	3.35	+	3.88	-3.88	0.0468
nucleobase-containing compound biosynthetic process (GO:0034654)	516	43	39.85	+	1.08	1	45	47	-	0.96	-0.96	1	42	44.09	-	0.95	1	107	72.07	+	1.48	-1.48	0.0216
nucleobase-containing compound metabolic process (GO:0006139)	941	98	72.67	+	1.35	0.709	62	85.71	-	0.72	-0.72	1	72	80.4	-	0.9	1	208	131.43	+	1.58	-1.58	5.43e-10
nucleobase-containing small molecule metabolic process (GO:0055086)	231	17	17.84	-	0.95	1	39	21.04	+	1.85	-1.85	0.19	19	19.74	-	0.96	1	70	32.26	+	2.17	-2.17	1.69e-06
nucleoside biosynthetic process (GO:0009163)	66	8	5.1	+	1.57	1	12	6.01	+	2	-2	1	2	5.64	-	0.35	1	34	9.22	+	3.69	-3.69	1.73e-07
nucleoside metabolic process (GO:0009116)	122	13	9.42	+	1.38	1	21	11.11	+	1.89	-1.89	1	9	10.42	-	0.86	1	41	17.04	+	2.41	-2.41	0.000379
nucleoside monophosphate biosynthetic process (GO:0009124)	51	6	3.94	+	1.52	1	17	4.65	+	3.66	-3.66	0.00663	0	4.36	-	0.2	1	34	7.12	+	4.77	-4.77	1.86e-10
nucleoside monophosphate metabolic process (GO:0009123)	94	11	7.26	+	1.52	1	25	8.56	+	2.92	-2.92	0.00269	6	8.03	-	0.75	1	40	13.13	+	3.05	-3.05	1.05e-06
nucleoside phosphate biosynthetic process (GO:1901293)	97	9	7.49	+	1.2	1	22	8.83	+	2.49	-2.49	0.11	2	8.29	-	0.24	1	49	13.55	+	3.62	-3.62	2.93e-11
nucleoside phosphate metabolic process (GO:0006753)	169	14	13.05	+	1.07	1	33	15.39	+	2.14	-2.14	0.0434	14	14.44	-	0.97	1	62	23.6	+	2.63	-2.63	1.04e-08
nucleotide biosynthetic process (GO:0009165)	93	9	7.18	+	1.25	1	21	8.47	+	2.48	-2.48	0.167	2	7.95	-	0.25	1	49	12.99	+	3.77	-3.77	6.19e-12
nucleotide metabolic process (GO:0009117)	164	14	12.67	+	1.11	1	32	14.94	+	2.14	-2.14	0.0576	14	14.01	-	1	1	62	22.91	+	2.71	-2.71	3.06e-09
organelle organization (GO:0006996)	80	10	6.18	+	1.62	1	2	7.29	-	0.27	-0.27	1	0	6.84	-	0.2	1	27	11.17	+	2.42	-2.42	0.0348
organic acid biosynthetic process (GO:0016053)	208	17	16.06	+	1.06	1	47	18.94	+	2.48	-2.48	1.43e-05	15	17.77	-	0.84	1	55	29.05	+	1.89	-1.89	0.00643
organic acid metabolic process (GO:0006082)	542	34	41.86	-	0.81	1	91	49.37	+	1.84	-1.84	5.1e-06	52	46.31	+	1.12	1	101	75.7	+	1.33	-1.33	1
organic acid transport (GO:0015849)	127	15	9.81	+	1.53	1	29	11.57	+	2.51	-2.51	0.008	11	10.85	+	1.01	1	23	17.74	+	1.3	-1.3	1
organic anion transport (GO:0015711)	157	16	12.13	+	1.32	1	36	14.3	+	2.52	-2.52	0.000565	13	13.42	-	0.97	1	29	21.93	+	1.32	-1.32	1
organic cyclic compound biosynthetic process (GO:1901362)	649	56	50.12	+	1.12	1	64	59.11	+	1.08	-1.08	1	51	55.45	-	0.92	1	135	90.65	+	1.49	-1.49	0.00108
organic cyclic compound metabolic process (GO:1901360)	1104	110	85.26	+	1.29	1	85	100.55	-	0.85	-0.85	1	84	94.33	-	0.89	1	236	154.2	+	1.53	-1.53	1.73e-10
organic substance biosynthetic process (GO:1901576)	1152	127	88.97	+	1.43	0.00344	112	104.92	+	1.07	-1.07	1	87	98.43	-	0.88	1	282	160.9	+	1.75	-1.75	3.08e-23
organic substance catabolic process (GO:1901575)	446	26	34.44	-	0.75	1	56	40.62	+	1.38	-1.38	1	72	38.11	+	1.89	0.000106	39	62.29	-	0.63	-0.63	0.628
organic substance metabolic process (GO:0071704)	2105	197	162.57	+	1.21	0.0893	202	191.72	+	1.05	-1.05	1	199	179.86	+	1.11	1	396	294.01	+	1.35	-1.35	2.39e-14
organic substance transport (GO:0071702)	448	41	34.6	+	1.19	1	80	40.8	+	1.96	-1.96	3.9e-06	45	38.28	+	1.18	1	65	62.57	+	1.04	-1.04	1
organonitrogen compound biosynthetic process (GO:1901566)	513	65	39.62	+	1.64	0.0428	76	46.72	+	1.63	-1.63	0.0142	24	43.83	-	0.55	0.426	191	71.65	+	2.67	-2.67	6.05e-35
organonitrogen compound metabolic process (GO:1901564)	759	79	58.62	+	1.35	1	117	69.13	+	1.69	-1.69	2.25e-06	56	64.85	-	0.86	1	215	106.01	+	2.03	-2.03	2.18e-23
organophosphate biosynthetic process (GO:0090407)	190	28	14.67	+	1.91	0.963	30	17.31	+	1.73	-1.73	1	12	16.23	-	0.74	1	64	26.54	+	2.41	-2.41	1.54e-07
organophosphate metabolic process (GO:0019637)	283	35	21.86	+	1.6	1	46	25.78	+	1.78	-1.78	0.118	29	24.18	+	1.2	1	77	39.53	+	1.95	-1.95	2.4e-05
oxidation-reduction process (GO:0055114)	516	41	39.85	+	1.03	1	84	47	+	1.79	-1.79	9.26e-05	58	44.09	+	1.32	1	63	72.07	-	0.87	-0.87	1
oxoacid metabolic process (GO:0043436)	539	34	41.63	-	0.82	1	91	49.09	+	1.85	-1.85	3.89e-06	52	46.06	+	1.13	1	101	75.28	+	1.34	-1.34	1
peptide biosynthetic process (GO:0043043)	131	25	10.12	+	2.47	0.0406	1	11.93	-	0.2	-0.2	0.0737	4	11.19	-	0.36	1	74	18.3	+	4.04	-4.04	7.68e-21
peptide metabolic process (GO:0006518)	155	25	11.97	+	2.09	0.516	8	14.12	-	0.57	-0.57	1	6	13.24	-	0.45	1	76	21.65	+	3.51	-3.51	6.65e-18
phosphate-containing compound metabolic process (GO:0006796)	456	44	35.22	+	1.25	1	70	41.53	+	1.69	-1.69	0.0106	52	38.96	+	1.33	1	100	63.69	+	1.57	-1.57	0.00444
phosphorus metabolic process (GO:0006793)	473	45	36.53	+	1.23	1	72	43.08	+	1.67	-1.67	0.0102	54	40.42	+	1.34	1	101	66.06	+	1.53	-1.53	0.012
posttranscriptional regulation of gene expression (GO:0010608)	56	7	4.32	+	1.62	1	1	5.1	-	0.2	-0.2	1	6	4.78	+	1.25	1	23	7.82	+	2.94	-2.94	0.00673
primary metabolic process (GO:0044238)	1855	180	143.26	+	1.26	0.031	178	168.95	+	1.05	-1.05	1	171	158.5	+	1.08	1	362	259.09	+	1.4	-1.4	1.81e-14
protein metabolic process (GO:0019538)	412	50	31.82	+	1.57	0.987	31	37.52	-	0.83	-0.83	1	30	35.2	-	0.85	1	115	57.54	+	2	-2	7.3e-10
purine nucleoside biosynthetic process (GO:0042451)	42	5	3.24	+	1.54	1	5	3.83	+	1.31	-1.31	1	2	3.59	-	0.56	1	21	5.87	+	3.58	-3.58	0.000865
purine nucleoside monophosphate biosynthetic process (GO:0009127)	32	3	2.47	+	1.21	1	10	2.91	+	3.43	-3.43	0.852	0	2.73	-	0.2	1	20	4.47	+	4.47	-4.47	5.03e-05
purine nucleotide biosynthetic process (GO:0006164)	48	6	3.71	+	1.62	1	11	4.37	+	2.52	-2.52	1	0	4.1	-	0.2	1	29	6.7	+	4.33	-4.33	1.1e-07
purine nucleotide metabolic process (GO:0006163)	93	11	7.18	+	1.53	1	19	8.47	+	2.24	-2.24	1	6	7.95	-	0.76	1	35	12.99	+	2.69	-2.69	0.000218
purine ribonucleoside biosynthetic process (GO:0046129)	42	5	3.24	+	1.54	1	5	3.83	+	1.31	-1.31	1	2	3.59	-	0.56	1	21	5.87	+	3.58	-3.58	0.000865
purine ribonucleoside monophosphate biosynthetic process (GO:0009168)	32	3	2.47	+	1.21	1	10	2.91	+	3.43	-3.43	0.852	0	2.73	-	0.2	1	20	4.47	+	4.47	-4.47	5.03e-05
purine ribonucleotide biosynthetic process (GO:0009152)	44	5	3.4	+	1.47	1	10	4.01	+	2.5	-2.5	1	0	3.76	-	0.2	1	27	6.15	+	4.39	-4.39	3.48e-07
purine ribonucleotide metabolic process (GO:0009150)	87	10	6.72	+	1.49	1	18	7.92	+	2.27	-2.27	1	6	7.43	-	0.81	1	32	12.15	+	2.63	-2.63	0.00117
purine-containing compound biosynthetic process (GO:0072522)	62	6	4.79	+	1.25	1	14	5.65	+	2.48	-2.48	1	2	5.3	-	0.38	1	31	8.66	+	3.58	-3.58	2.22e-06
purine-containing compound metabolic process (GO:0072521)	122	12	9.42	+	1.27	1	23	11.11	+	2.07	-2.07	1	8	10.42	-	0.77	1	37	17.04	+	2.17	-2.17	0.0136
pyrimidine nucleoside biosynthetic process (GO:0046134)	16	1	1.24	-	0.81	1	7	1.46	+	4.8	-4.8	0.77	0	1.37	-	0.2	1	11	2.23	+	4.92	-4.92	0.0218
pyrimidine nucleoside monophosphate biosynthetic process (GO:0009130)	16	2	1.24	+	1.62	1	7	1.46	+	4.8	-4.8	0.77	0	1.37	-	0.2	1	12	2.23	+	5.37	-5.37	0.00393
pyrimidine nucleoside monophosphate metabolic process (GO:0009129)	18	2	1.39	+	1.44	1	7	1.64	+	4.27	-4.27	1	0	1.54	-	0.2	1	13	2.51	+	5.17	-5.17	0.00236
pyrimidine nucleotide biosynthetic process (GO:0006221)	22	2	1.7	+	1.18	1	8	2	+	3.99	-3.99	1	0	1.88	-	0.2	1	14	3.07	+	4.56	-4.56	0.00411
pyrimidine nucleotide metabolic process (GO:0006220)	27	2	2.09	-	0.96	1	8	2.46	+	3.25	-3.25	1	0	2.31	-	0.2	1	16	3.77	+	4.24	-4.24	0.00212
pyrimidine ribonucleoside biosynthetic process (GO:0046132)	15	1	1.16	-	0.86	1	7	1.37	+	5.12	-5.12	0.529	0	1.28	-	0.2	1	11	2.1	+	5.25	-5.25	0.0121
pyrimidine ribonucleoside monophosphate metabolic process (GO:0009173)	14	1	1.08	-	0.92	1	7	1.28	+	5.49	-5.49	0.353	0	1.2	-	0.2	1	10	1.96	+	5.11	-5.11	0.0373
pyrimidine ribonucleotide biosynthetic process (GO:0009220)	16	1	1.24	-	0.81	1	7	1.46	+	4.8	-4.8	0.77	0	1.37	-	0.2	1	12	2.23	+	5.37	-5.37	0.00393
pyrimidine ribonucleotide metabolic process (GO:0009218)	20	1	1.54	-	0.65	1	7	1.82	+	3.84	-3.84	1	0	1.71	-	0.2	1	13	2.79	+	4.65	-4.65	0.00722
regulation of anatomical structure morphogenesis (GO:0022603)	51	15	3.94	+	3.81	0.0142	3	4.65	-	0.65	-0.65	1	5	4.36	+	1.15	1	15	7.12	+	2.11	-2.11	1
regulation of cell morphogenesis (GO:0022604)	50	15	3.86	+	3.88	0.0113	3	4.55	-	0.66	-0.66	1	5	4.27	+	1.17	1	14	6.98	+	2	-2	1
regulation of cell shape (GO:0008360)	50	15	3.86	+	3.88	0.0113	3	4.55	-	0.66	-0.66	1	5	4.27	+	1.17	1	14	6.98	+	2	-2	1
regulation of cellular amide metabolic process (GO:0034248)	52	7	4.02	+	1.74	1	1	4.74	-	0.21	-0.21	1	5	4.44	+	1.13	1	22	7.26	+	3.03	-3.03	0.00675
regulation of cellular protein metabolic process (GO:0032268)	62	7	4.79	+	1.46	1	1	5.65	-	0.2	-0.2	1	6	5.3	+	1.13	1	23	8.66	+	2.66	-2.66	0.0324
regulation of developmental process (GO:0050793)	53	16	4.09	+	3.91	0.00535	3	4.83	-	0.62	-0.62	1	5	4.53	+	1.1	1	15	7.4	+	2.03	-2.03	1
regulation of protein metabolic process (GO:0051246)	69	7	5.33	+	1.31	1	2	6.28	-	0.32	-0.32	1	6	5.9	+	1.02	1	25	9.64	+	2.59	-2.59	0.0219
regulation of translation (GO:0006417)	52	7	4.02	+	1.74	1	1	4.74	-	0.21	-0.21	1	5	4.44	+	1.13	1	22	7.26	+	3.03	-3.03	0.00675
response to abiotic stimulus (GO:0009628)	158	16	12.2	+	1.31	1	21	14.39	+	1.46	-1.46	1	31	13.5	+	2.3	0.0205	29	22.07	+	1.31	-1.31	1
response to heat (GO:0009408)	57	3	4.4	-	0.68	1	8	5.19	+	1.54	-1.54	1	16	4.87	+	3.29	0.044	9	7.96	+	1.13	-1.13	1
response to stress (GO:0006950)	506	28	39.08	-	0.72	1	76	46.09	+	1.65	-1.65	0.00878	74	43.24	+	1.71	0.00289	72	70.67	+	1.02	-1.02	1
response to temperature stimulus (GO:0009266)	79	10	6.1	+	1.64	1	12	7.2	+	1.67	-1.67	1	20	6.75	+	2.96	0.0217	18	11.03	+	1.63	-1.63	1
ribonucleoprotein complex assembly (GO:0022618)	17	6	1.31	+	4.57	1	0	1.55	-	0.2	-0.2	1	0	1.45	-	0.2	1	13	2.37	+	5.48	-5.48	0.00127
ribonucleoprotein complex biogenesis (GO:0022613)	61	24	4.71	+	5.09	1.47e-07	0	5.56	-	0.2	-0.2	1	3	5.21	-	0.58	1	28	8.52	+	3.29	-3.29	7.68e-05
ribonucleoprotein complex subunit organization (GO:0071826)	18	6	1.39	+	4.32	1	0	1.64	-	0.2	-0.2	1	0	1.54	-	0.2	1	14	2.51	+	5.57	-5.57	0.00041
ribonucleoside biosynthetic process (GO:0042455)	64	8	4.94	+	1.62	1	12	5.83	+	2.06	-2.06	1	2	5.47	-	0.37	1	34	8.94	+	3.8	-3.8	7.85e-08
ribonucleoside metabolic process (GO:0009119)	116	13	8.96	+	1.45	1	21	10.57	+	1.99	-1.99	1	9	9.91	-	0.91	1	40	16.2	+	2.47	-2.47	0.000278
ribonucleoside monophosphate biosynthetic process (GO:0009156)	46	5	3.55	+	1.41	1	17	4.19	+	4.06	-4.06	0.00173	0	3.93	-	0.2	1	31	6.42	+	4.82	-4.82	1.67e-09
ribonucleoside monophosphate metabolic process (GO:0009161)	89	10	6.87	+	1.45	1	25	8.11	+	3.08	-3.08	0.00104	6	7.6	-	0.79	1	37	12.43	+	2.98	-2.98	8.17e-06
ribonucleotide biosynthetic process (GO:0009260)	60	6	4.63	+	1.29	1	17	5.46	+	3.11	-3.11	0.0503	0	5.13	-	0.2	1	39	8.38	+	4.65	-4.65	6.63e-12
ribonucleotide metabolic process (GO:0009259)	106	11	8.19	+	1.34	1	25	9.65	+	2.59	-2.59	0.0202	6	9.06	-	0.66	1	45	14.81	+	3.04	-3.04	9.85e-08
ribose phosphate biosynthetic process (GO:0046390)	64	7	4.94	+	1.42	1	17	5.83	+	2.92	-2.92	0.109	0	5.47	-	0.2	1	40	8.94	+	4.47	-4.47	1.04e-11
ribose phosphate metabolic process (GO:0019693)	122	12	9.42	+	1.27	1	27	11.11	+	2.43	-2.43	0.0282	9	10.42	-	0.86	1	49	17.04	+	2.88	-2.88	9.08e-08
ribosome assembly (GO:0042255)	17	6	1.31	+	4.57	1	0	1.55	-	0.2	-0.2	1	0	1.45	-	0.2	1	13	2.37	+	5.48	-5.48	0.00127
ribosome biogenesis (GO:0042254)	61	24	4.71	+	5.09	1.47e-07	0	5.56	-	0.2	-0.2	1	3	5.21	-	0.58	1	28	8.52	+	3.29	-3.29	7.68e-05
RNA metabolic process (GO:0016070)	528	69	40.78	+	1.69	0.00848	20	48.09	-	0.42	-0.42	0.00126	40	45.12	-	0.89	1	109	73.75	+	1.48	-1.48	0.0214
RNA methylation (GO:0001510)	40	15	3.09	+	4.86	0.000792	0	3.64	-	0.2	-0.2	1	2	3.42	-	0.59	1	18	5.59	+	3.22	-3.22	0.0207
RNA modification (GO:0009451)	85	26	6.56	+	3.96	4.64e-06	0	7.74	-	0.2	-0.2	0.408	3	7.26	-	0.41	1	36	11.87	+	3.03	-3.03	8.2e-06
RNA processing (GO:0006396)	109	32	8.42	+	3.8	1.94e-07	0	9.93	-	0.2	-0.2	0.0435	4	9.31	-	0.43	1	42	15.22	+	2.76	-2.76	6.81e-06
rRNA base methylation (GO:0070475)	19	9	1.47	+	6.13	0.022	0	1.73	-	0.2	-0.2	1	0	1.62	-	0.2	1	9	2.65	+	3.39	-3.39	1
rRNA metabolic process (GO:0016072)	44	17	3.4	+	5	9.61e-05	0	4.01	-	0.2	-0.2	1	2	3.76	-	0.53	1	17	6.15	+	2.77	-2.77	0.212
rRNA methylation (GO:0031167)	24	10	1.85	+	5.4	0.0229	0	2.19	-	0.2	-0.2	1	1	2.05	-	0.49	1	10	3.35	+	2.98	-2.98	1
rRNA modification (GO:0000154)	32	14	2.47	+	5.66	0.000308	0	2.91	-	0.2	-0.2	1	1	2.73	-	0.37	1	14	4.47	+	3.13	-3.13	0.222
rRNA processing (GO:0006364)	42	17	3.24	+	5.24	5e-05	0	3.83	-	0.2	-0.2	1	2	3.59	-	0.56	1	16	5.87	+	2.73	-2.73	0.375
serine family amino acid metabolic process (GO:0009069)	39	3	3.01	-	1	1	14	3.55	+	3.94	-3.94	0.0194	2	3.33	-	0.6	1	12	5.45	+	2.2	-2.2	1
single-organism biosynthetic process (GO:0044711)	635	72	49.04	+	1.47	0.473	84	57.84	+	1.45	-1.45	0.248	49	54.26	-	0.9	1	156	88.69	+	1.76	-1.76	6.37e-10
single-organism carbohydrate catabolic process (GO:0044724)	126	4	9.73	-	0.41	1	23	11.48	+	2	-2	1	27	10.77	+	2.51	0.016	7	17.6	-	0.4	-0.4	1
single-organism catabolic process (GO:0044712)	349	17	26.95	-	0.63	1	51	31.79	+	1.6	-1.6	0.612	67	29.82	+	2.25	4.06e-07	26	48.75	-	0.53	-0.53	0.165
single-organism cellular process (GO:0044763)	1971	182	152.22	+	1.2	0.623	224	179.52	+	1.25	-1.25	0.00393	176	168.41	+	1.05	1	339	275.29	+	1.23	-1.23	0.000107
single-organism intracellular transport (GO:1902582)	16	4	1.24	+	3.24	1	0	1.46	-	0.2	-0.2	1	0	1.37	-	0.2	1	12	2.23	+	5.37	-5.37	0.00393
single-organism localization (GO:1902578)	682	75	52.67	+	1.42	0.851	99	62.12	+	1.59	-1.59	0.00112	60	58.27	+	1.03	1	99	95.26	+	1.04	-1.04	1
single-organism metabolic process (GO:0044710)	1480	120	114.3	+	1.05	1	184	134.8	+	1.37	-1.37	0.000185	157	126.46	+	1.24	0.564	251	206.71	+	1.21	-1.21	0.101
single-organism process (GO:0044699)	2335	203	180.33	+	1.13	1	288	212.67	+	1.35	-1.35	2.32e-12	221	199.52	+	1.11	1	371	326.13	+	1.14	-1.14	0.119
single-organism transport (GO:0044765)	674	73	52.05	+	1.4	1	99	61.39	+	1.61	-1.61	0.000652	60	57.59	+	1.04	1	97	94.14	+	1.03	-1.03	1
small molecule biosynthetic process (GO:0044283)	285	27	22.01	+	1.23	1	50	25.96	+	1.93	-1.93	0.00816	19	24.35	-	0.78	1	76	39.81	+	1.91	-1.91	6.72e-05
small molecule catabolic process (GO:0044282)	250	11	19.31	-	0.57	1	31	22.77	+	1.36	-1.36	1	51	21.36	+	2.39	1.02e-05	12	34.92	-	0.34	-0.34	0.00444
small molecule metabolic process (GO:0044281)	876	60	67.65	-	0.89	1	126	79.79	+	1.58	-1.58	2.81e-05	101	74.85	+	1.35	0.658	172	122.35	+	1.41	-1.41	0.000861
sulfate assimilation (GO:0000103)	13	0	1	-	0.2	1	8	1.18	+	6.76	-6.76	0.0324	2	1.11	+	1.8	1	6	1.82	+	3.3	-3.3	1
sulfur compound metabolic process (GO:0006790)	119	15	9.19	+	1.63	1	31	10.84	+	2.86	-2.86	0.000259	15	10.17	+	1.48	1	30	16.62	+	1.8	-1.8	1
sulfur compound transport (GO:0072348)	37	1	2.86	-	0.35	1	13	3.37	+	3.86	-3.86	0.0474	0	3.16	-	0.2	1	18	5.17	+	3.48	-3.48	0.00746
translation (GO:0006412)	119	25	9.19	+	2.72	0.00844	1	10.84	-	0.2	-0.2	0.207	0	10.17	-	0.2	0.0337	72	16.62	+	4.33	-4.33	6.7e-22
transport (GO:0006810)	752	82	58.08	+	1.41	0.586	106	68.49	+	1.55	-1.55	0.00161	68	64.26	+	1.06	1	111	105.03	+	1.06	-1.06	1
tricarboxylic acid cycle (GO:0006099)	27	1	2.09	-	0.48	1	11	2.46	+	4.47	-4.47	0.0497	1	2.31	-	0.43	1	5	3.77	+	1.33	-1.33	1
tRNA aminoacylation (GO:0043039)	28	3	2.16	+	1.39	1	1	2.55	-	0.39	-0.39	1	0	2.39	-	0.2	1	16	3.91	+	4.09	-4.09	0.00335
tRNA aminoacylation for protein translation (GO:0006418)	27	3	2.09	+	1.44	1	1	2.46	-	0.41	-0.41	1	0	2.31	-	0.2	1	16	3.77	+	4.24	-4.24	0.00212
tRNA metabolic process (GO:0006399)	90	18	6.95	+	2.59	0.282	1	8.2	-	0.2	-0.2	1	2	7.69	-	0.26	1	41	12.57	+	3.26	-3.26	8.89e-08
tRNA modification (GO:0006400)	48	13	3.71	+	3.51	0.119	0	4.37	-	0.2	-0.2	1	2	4.1	-	0.49	1	21	6.7	+	3.13	-3.13	0.00663
tRNA processing (GO:0008033)	62	15	4.79	+	3.13	0.125	0	5.65	-	0.2	-0.2	1	2	5.3	-	0.38	1	26	8.66	+	3	-3	0.00118
UMP metabolic process (GO:0046049)	14	1	1.08	-	0.92	1	7	1.28	+	5.49	-5.49	0.353	0	1.2	-	0.2	1	10	1.96	+	5.11	-5.11	0.0373
Unclassified (UNCLASSIFIED)	823	22	63.56	-	0.35	0	41	74.96	-	0.55	-0.55	0	49	70.32	-	0.7	0	39	114.95	-	0.34	-0.34	0
Analysis Type:	PANTHER Overrepresentation Test (release 20160321)
Annotation Version and Release Date:	GO Ontology database Released 2016-04-23
Analyzed List:	SpinCWPS_UP.txt (Escherichia coli)SpinCWPS_DOWN.txt (Escherichia coli)LettuceCWPS_UP.txt (Escherichia coli)LettuceCWPS_DOWN.txt (Escherichia coli)
Reference List:	Escherichia coli (all genes in database)
Bonferroni correction:	TRUE
GO biological process complete	Escherichia coli - REFLIST (4260)	SpinCWPS_UP.txt (50)	SpinCWPS_UP.txt (expected)	SpinCWPS_UP.txt (over/under)	SpinCWPS_UP.txt (fold Enrichment)	SpinCWPS_UP.txt (P-value)	SpinCWPS_DOWN.txt (4)	SpinCWPS_DOWN.txt (expected)	SpinCWPS_DOWN.txt (over/under)	SpinCWPS_DOWN.txt (fold Enrichment)		SpinCWPS_DOWN.txt (P-value)	LettuceCWPS_UP.txt (177)	LettuceCWPS_UP.txt (expected)	LettuceCWPS_UP.txt (over/under)	LettuceCWPS_UP.txt (fold Enrichment)	LettuceCWPS_UP.txt (P-value)	LettuceCWPS_DOWN.txt (67)	LettuceCWPS_DOWN.txt (expected)	LettuceCWPS_DOWN.txt (over/under)	LettuceCWPS_DOWN.txt (fold Enrichment)		LettuceCWPS_DOWN.txt (P-value)
aerobic respiration (GO:0009060)	50	8	0.59	+	13.63	0.000126	0	0.05	-	0.2	-0.2	1	6	2.08	+	2.89	1	2	0.79	+	2.54	-2.54	1
alpha-amino acid biosynthetic process (GO:1901607)	136	9	1.6	+	5.64	0.0267	0	0.13	-	0.2	-0.2	1	14	5.65	+	2.48	1	1	2.14	-	0.47	-0.47	1
amide biosynthetic process (GO:0043604)	170	2	2	+	1	1	0	0.16	-	0.2	-0.2	1	31	7.06	+	4.39	5.09e-09	0	2.67	-	0.2	-0.2	1
aromatic amino acid family biosynthetic process (GO:0009073)	22	5	0.26	+	19.36	0.00651	0	0.02	-	0.2	-0.2	1	1	0.91	+	1.09	1	0	0.35	-	0.2	-0.2	1
aromatic amino acid family metabolic process (GO:0009072)	27	5	0.32	+	15.78	0.0173	0	0.03	-	0.2	-0.2	1	1	1.12	-	0.89	1	0	0.42	-	0.2	-0.2	1
biological_process (GO:0008150)	3437	50	40.34	+	1.24	0.0221	4	3.23	+	1.24	-1.24	1	170	142.8	+	1.19	1.66e-06	54	54.06	-	1	-1	1
biosynthetic process (GO:0009058)	1190	22	13.97	+	1.58	1	0	1.12	-	0.2	-0.2	1	97	49.44	+	1.96	5.89e-11	19	18.72	+	1.02	-1.02	1
carbohydrate transport (GO:0008643)	130	12	1.53	+	7.86	2.72e-05	0	0.12	-	0.2	-0.2	1	5	5.4	-	0.93	1	4	2.04	+	1.96	-1.96	1
carboxylic acid biosynthetic process (GO:0046394)	208	11	2.44	+	4.51	0.0242	0	0.2	-	0.2	-0.2	1	21	8.64	+	2.43	0.17	3	3.27	-	0.92	-0.92	1
carboxylic acid metabolic process (GO:0019752)	516	22	6.06	+	3.63	1.97e-05	0	0.48	-	0.2	-0.2	1	38	21.44	+	1.77	0.317	14	8.12	+	1.73	-1.73	1
cellular amide metabolic process (GO:0043603)	209	2	2.45	-	0.82	1	0	0.2	-	0.2	-0.2	1	33	8.68	+	3.8	4.19e-08	4	3.29	+	1.22	-1.22	1
cellular amino acid biosynthetic process (GO:0008652)	150	11	1.76	+	6.25	0.00109	0	0.14	-	0.2	-0.2	1	15	6.23	+	2.41	1	1	2.36	-	0.42	-0.42	1
cellular amino acid metabolic process (GO:0006520)	266	14	3.12	+	4.48	0.00152	0	0.25	-	0.2	-0.2	1	26	11.05	+	2.35	0.0457	4	4.18	-	0.96	-0.96	1
cellular aromatic compound metabolic process (GO:0006725)	1075	21	12.62	+	1.66	1	2	1.01	+	1.98	-1.98	1	73	44.67	+	1.63	0.00235	12	16.91	-	0.71	-0.71	1
cellular biosynthetic process (GO:0044249)	1154	20	13.54	+	1.48	1	0	1.08	-	0.2	-0.2	1	92	47.95	+	1.92	2.18e-09	19	18.15	+	1.05	-1.05	1
cellular metabolic process (GO:0044237)	2101	37	24.66	+	1.5	0.337	2	1.97	+	1.01	-1.01	1	134	87.3	+	1.54	6.33e-10	36	33.04	+	1.09	-1.09	1
cellular nitrogen compound biosynthetic process (GO:0044271)	739	12	8.67	+	1.38	1	0	0.69	-	0.2	-0.2	1	67	30.7	+	2.18	7.81e-08	8	11.62	-	0.69	-0.69	1
cellular nitrogen compound metabolic process (GO:0034641)	1209	21	14.19	+	1.48	1	2	1.14	+	1.76	-1.76	1	95	50.23	+	1.89	1.53e-09	15	19.01	-	0.79	-0.79	1
cellular process (GO:0009987)	2834	46	33.26	+	1.38	0.0252	3	2.66	+	1.13	-1.13	1	155	117.75	+	1.32	1.17e-07	45	44.57	+	1.01	-1.01	1
cellular protein metabolic process (GO:0044267)	294	3	3.45	-	0.87	1	0	0.28	-	0.2	-0.2	1	33	12.22	+	2.7	0.000174	2	4.62	-	0.43	-0.43	1
cellular respiration (GO:0045333)	111	8	1.3	+	6.14	0.0435	0	0.1	-	0.2	-0.2	1	8	4.61	+	1.73	1	4	1.75	+	2.29	-2.29	1
citrate metabolic process (GO:0006101)	27	6	0.32	+	18.93	0.000823	0	0.03	-	0.2	-0.2	1	5	1.12	+	4.46	1	1	0.42	+	2.35	-2.35	1
disaccharide transport (GO:0015766)	11	4	0.13	+	30.98	0.00945	0	0.01	-	0.2	-0.2	1	1	0.46	+	2.19	1	0	0.17	-	0.2	-0.2	1
gene expression (GO:0010467)	607	7	7.12	-	0.98	1	0	0.57	-	0.2	-0.2	1	57	25.22	+	2.26	1.13e-06	9	9.55	-	0.94	-0.94	1
glycosyl compound biosynthetic process (GO:1901659)	67	3	0.79	+	3.81	1	0	0.06	-	0.2	-0.2	1	15	2.78	+	5.39	0.00018	1	1.05	-	0.95	-0.95	1
glycosyl compound metabolic process (GO:1901657)	124	5	1.46	+	3.44	1	0	0.12	-	0.2	-0.2	1	19	5.15	+	3.69	0.00127	4	1.95	+	2.05	-2.05	1
heterocycle metabolic process (GO:0046483)	1060	18	12.44	+	1.45	1	2	1	+	2.01	-2.01	1	73	44.04	+	1.66	0.00135	12	16.67	-	0.72	-0.72	1
hydrogen ion transmembrane transport (GO:1902600)	29	5	0.34	+	14.69	0.0244	0	0.03	-	0.2	-0.2	1	6	1.2	+	4.98	1	0	0.46	-	0.2	-0.2	1
maltodextrin transport (GO:0042956)	5	3	0.06	+	51.12	0.0309	0	0	-	0.2	-0.2	1	0	0.21	-	0.2	1	0	0.08	-	0.2	-0.2	1
metabolic process (GO:0008152)	2590	41	30.4	+	1.35	1	2	2.43	-	0.82	-0.82	1	149	107.61	+	1.38	1.11e-08	40	40.73	-	0.98	-0.98	1
ncRNA metabolic process (GO:0034660)	128	2	1.5	+	1.33	1	0	0.12	-	0.2	-0.2	1	18	5.32	+	3.38	0.00788	0	2.01	-	0.2	-0.2	1
nitrogen compound metabolic process (GO:0006807)	1455	26	17.08	+	1.52	1	2	1.37	+	1.46	-1.46	1	108	60.45	+	1.79	2.86e-10	21	22.88	-	0.92	-0.92	1
nucleobase-containing compound metabolic process (GO:0006139)	941	13	11.04	+	1.18	1	2	0.88	+	2.26	-2.26	1	68	39.1	+	1.74	0.000687	12	14.8	-	0.81	-0.81	1
nucleobase-containing small molecule metabolic process (GO:0055086)	231	6	2.71	+	2.21	1	2	0.22	+	9.22	-9.22	1	27	9.6	+	2.81	0.00127	4	3.63	+	1.1	-1.1	1
nucleoside biosynthetic process (GO:0009163)	66	3	0.77	+	3.87	1	0	0.06	-	0.2	-0.2	1	15	2.74	+	5.47	0.000149	1	1.04	-	0.96	-0.96	1
nucleoside metabolic process (GO:0009116)	122	5	1.43	+	3.49	1	0	0.11	-	0.2	-0.2	1	19	5.07	+	3.75	0.000998	4	1.92	+	2.08	-2.08	1
nucleoside monophosphate biosynthetic process (GO:0009124)	51	3	0.6	+	5.01	1	0	0.05	-	0.2	-0.2	1	14	2.12	+	6.61	4.08e-05	0	0.8	-	0.2	-0.2	1
nucleoside monophosphate metabolic process (GO:0009123)	94	5	1.1	+	4.53	1	0	0.09	-	0.2	-0.2	1	17	3.91	+	4.35	0.000519	3	1.48	+	2.03	-2.03	1
nucleoside phosphate biosynthetic process (GO:1901293)	97	4	1.14	+	3.51	1	0	0.09	-	0.2	-0.2	1	18	4.03	+	4.47	0.000162	0	1.53	-	0.2	-0.2	1
nucleoside phosphate metabolic process (GO:0006753)	169	6	1.98	+	3.02	1	0	0.16	-	0.2	-0.2	1	23	7.02	+	3.28	0.000688	3	2.66	+	1.13	-1.13	1
nucleoside triphosphate biosynthetic process (GO:0009142)	19	4	0.22	+	17.94	0.0785	0	0.02	-	0.2	-0.2	1	7	0.79	+	8.87	0.0176	0	0.3	-	0.2	-0.2	1
nucleotide biosynthetic process (GO:0009165)	93	3	1.09	+	2.75	1	0	0.09	-	0.2	-0.2	1	17	3.86	+	4.4	0.000448	0	1.46	-	0.2	-0.2	1
nucleotide metabolic process (GO:0009117)	164	5	1.92	+	2.6	1	0	0.15	-	0.2	-0.2	1	22	6.81	+	3.23	0.00155	3	2.58	+	1.16	-1.16	1
oligosaccharide transport (GO:0015772)	12	4	0.14	+	28.4	0.0133	0	0.01	-	0.2	-0.2	1	1	0.5	+	2.01	1	0	0.19	-	0.2	-0.2	1
organic acid biosynthetic process (GO:0016053)	208	11	2.44	+	4.51	0.0242	0	0.2	-	0.2	-0.2	1	21	8.64	+	2.43	0.17	3	3.27	-	0.92	-0.92	1
organic acid metabolic process (GO:0006082)	542	22	6.36	+	3.46	4.83e-05	0	0.51	-	0.2	-0.2	1	39	22.52	+	1.73	0.413	17	8.52	+	1.99	-1.99	1
organic cyclic compound metabolic process (GO:1901360)	1104	21	12.96	+	1.62	1	2	1.04	+	1.93	-1.93	1	74	45.87	+	1.61	0.00314	12	17.36	-	0.69	-0.69	1
organic substance biosynthetic process (GO:1901576)	1152	22	13.52	+	1.63	1	0	1.08	-	0.2	-0.2	1	90	47.86	+	1.88	1.63e-08	17	18.12	-	0.94	-0.94	1
organic substance metabolic process (GO:0071704)	2105	34	24.71	+	1.38	1	2	1.98	+	1.01	-1.01	1	128	87.46	+	1.46	4.87e-07	35	33.11	+	1.06	-1.06	1
organonitrogen compound biosynthetic process (GO:1901566)	513	16	6.02	+	2.66	0.17	0	0.48	-	0.2	-0.2	1	65	21.31	+	3.05	2.87e-14	3	8.07	-	0.37	-0.37	1
organonitrogen compound metabolic process (GO:1901564)	759	21	8.91	+	2.36	0.0592	2	0.71	+	2.81	-2.81	1	75	31.54	+	2.38	2.76e-11	12	11.94	+	1.01	-1.01	1
oxoacid metabolic process (GO:0043436)	539	22	6.33	+	3.48	4.37e-05	0	0.51	-	0.2	-0.2	1	39	22.4	+	1.74	0.37	17	8.48	+	2.01	-2.01	1
peptide biosynthetic process (GO:0043043)	131	2	1.54	+	1.3	1	0	0.12	-	0.2	-0.2	1	27	5.44	+	4.96	9.44e-09	0	2.06	-	0.2	-0.2	1
peptide metabolic process (GO:0006518)	155	2	1.82	+	1.1	1	0	0.15	-	0.2	-0.2	1	28	6.44	+	4.35	7.69e-08	3	2.44	+	1.23	-1.23	1
primary metabolic process (GO:0044238)	1855	33	21.77	+	1.52	1	2	1.74	+	1.15	-1.15	1	122	77.07	+	1.58	8.46e-09	30	29.17	+	1.03	-1.03	1
protein metabolic process (GO:0019538)	412	3	4.84	-	0.62	1	0	0.39	-	0.2	-0.2	1	39	17.12	+	2.28	0.000861	5	6.48	-	0.77	-0.77	1
purine nucleoside monophosphate biosynthetic process (GO:0009127)	32	3	0.38	+	7.99	1	0	0.03	-	0.2	-0.2	1	9	1.33	+	6.77	0.00952	0	0.5	-	0.2	-0.2	1
purine nucleotide biosynthetic process (GO:0006164)	48	3	0.56	+	5.33	1	0	0.05	-	0.2	-0.2	1	11	1.99	+	5.52	0.00664	0	0.75	-	0.2	-0.2	1
purine nucleotide metabolic process (GO:0006163)	93	5	1.09	+	4.58	1	0	0.09	-	0.2	-0.2	1	14	3.86	+	3.62	0.0408	3	1.46	+	2.05	-2.05	1
purine ribonucleoside monophosphate biosynthetic process (GO:0009168)	32	3	0.38	+	7.99	1	0	0.03	-	0.2	-0.2	1	9	1.33	+	6.77	0.00952	0	0.5	-	0.2	-0.2	1
purine ribonucleotide biosynthetic process (GO:0009152)	44	3	0.52	+	5.81	1	0	0.04	-	0.2	-0.2	1	11	1.83	+	6.02	0.00294	0	0.69	-	0.2	-0.2	1
purine ribonucleotide metabolic process (GO:0009150)	87	5	1.02	+	4.9	1	0	0.08	-	0.2	-0.2	1	14	3.61	+	3.87	0.0199	3	1.37	+	2.19	-2.19	1
purine-containing compound biosynthetic process (GO:0072522)	62	3	0.73	+	4.12	1	0	0.06	-	0.2	-0.2	1	12	2.58	+	4.66	0.0135	1	0.98	+	1.03	-1.03	1
pyrimidine nucleobase catabolic process (GO:0006208)	12	0	0.14	-	0.2	1	2	0.01	+	100	-100	0.0481	0	0.5	-	0.2	1	0	0.19	-	0.2	-0.2	1
ribonucleoside biosynthetic process (GO:0042455)	64	3	0.75	+	3.99	1	0	0.06	-	0.2	-0.2	1	15	2.66	+	5.64	0.000101	1	1.01	-	0.99	-0.99	1
ribonucleoside metabolic process (GO:0009119)	116	5	1.36	+	3.67	1	0	0.11	-	0.2	-0.2	1	19	4.82	+	3.94	0.000474	4	1.82	+	2.19	-2.19	1
ribonucleoside monophosphate biosynthetic process (GO:0009156)	46	3	0.54	+	5.56	1	0	0.04	-	0.2	-0.2	1	13	1.91	+	6.8	9.1e-05	0	0.72	-	0.2	-0.2	1
ribonucleoside monophosphate metabolic process (GO:0009161)	89	5	1.04	+	4.79	1	0	0.08	-	0.2	-0.2	1	16	3.7	+	4.33	0.00123	3	1.4	+	2.14	-2.14	1
ribonucleotide biosynthetic process (GO:0009260)	60	3	0.7	+	4.26	1	0	0.06	-	0.2	-0.2	1	15	2.49	+	6.02	4.41e-05	0	0.94	-	0.2	-0.2	1
ribonucleotide metabolic process (GO:0009259)	106	5	1.24	+	4.02	1	0	0.1	-	0.2	-0.2	1	18	4.4	+	4.09	0.000581	3	1.67	+	1.8	-1.8	1
ribose phosphate biosynthetic process (GO:0046390)	64	3	0.75	+	3.99	1	0	0.06	-	0.2	-0.2	1	15	2.66	+	5.64	0.000101	0	1.01	-	0.2	-0.2	1
ribose phosphate metabolic process (GO:0019693)	122	5	1.43	+	3.49	1	0	0.11	-	0.2	-0.2	1	19	5.07	+	3.75	0.000998	3	1.92	+	1.56	-1.56	1
single-organism biosynthetic process (GO:0044711)	635	17	7.45	+	2.28	0.624	0	0.6	-	0.2	-0.2	1	50	26.38	+	1.9	0.00395	10	9.99	+	1	-1	1
single-organism cellular process (GO:0044763)	1971	40	23.13	+	1.73	0.00107	3	1.85	+	1.62	-1.62	1	100	81.89	+	1.22	1	32	31	+	1.03	-1.03	1
single-organism process (GO:0044699)	2335	47	27.41	+	1.71	1.06e-06	3	2.19	+	1.37	-1.37	1	113	97.02	+	1.16	1	39	36.72	+	1.06	-1.06	1
small molecule biosynthetic process (GO:0044283)	285	11	3.35	+	3.29	0.396	0	0.27	-	0.2	-0.2	1	28	11.84	+	2.36	0.0205	3	4.48	-	0.67	-0.67	1
small molecule metabolic process (GO:0044281)	876	27	10.28	+	2.63	0.000198	2	0.82	+	2.43	-2.43	1	66	36.4	+	1.81	0.000236	22	13.78	+	1.6	-1.6	1
translation (GO:0006412)	119	2	1.4	+	1.43	1	0	0.11	-	0.2	-0.2	1	27	4.94	+	5.46	1.07e-09	0	1.87	-	0.2	-0.2	1
tricarboxylic acid cycle (GO:0006099)	27	6	0.32	+	18.93	0.000823	0	0.03	-	0.2	-0.2	1	5	1.12	+	4.46	1	1	0.42	+	2.35	-2.35	1
tricarboxylic acid metabolic process (GO:0072350)	28	6	0.33	+	18.26	0.00101	0	0.03	-	0.2	-0.2	1	5	1.16	+	4.3	1	1	0.44	+	2.27	-2.27	1
tRNA metabolic process (GO:0006399)	90	2	1.06	+	1.89	1	0	0.08	-	0.2	-0.2	1	14	3.74	+	3.74	0.0287	0	1.42	-	0.2	-0.2	1
Unclassified (UNCLASSIFIED)	823	0	9.66	-	0.2	0	0	0.77	-	0.2	-0.2	0	7	34.2	-	0.2	0	13	12.94	+	1	-1	0
uracil catabolic process (GO:0006212)	8	0	0.09	-	0.2	1	2	0.01	+	100	-100	0.0214	0	0.33	-	0.2	1	0	0.13	-	0.2	-0.2	1
uracil metabolic process (GO:0019860)	9	0	0.11	-	0.2	1	2	0.01	+	100	-100	0.0271	0	0.37	-	0.2	1	0	0.14	-	0.2	-0.2	1
